# Supplementary material for: Physiological and comparative proteomic characterization of Desulfolithobacter dissulfuricans gen. nov., sp. nov., a novel mesophilic, sulfur-disproportionating chemolithoautotroph from a deep-sea hydrothermal vent
Source: Front Microbiol. 2022 Dec 1;13:1042116. doi: 10.3389/fmicb.2022.1042116 (PMC9751629; doi:10.3389/fmicb.2022.1042116)
Supplement: Supplementary file 1 [file Table_1.XLSX]

## Sheet: Table_S4
Supplementary Table 4. Proteins only detected in TD. Protein description is based on annotation by DFAST and manual curation using the BLAST algorithm. Relative protein content (%) is based on the average NSAF values of the biological triplicates. Proteins are listed in descending order of average NSAF value (%).
Protein description	Locus tag	PSMs_TD_D	PSMs_TD_E	PSMs_TD_F	Length (AAs)	NSAF(%)_TD_average
tetrathionate reductase-type protein subunit A (TtrA)	GF1_03950	86	254	180	1024	0.765199
tetrathionate reductase-type protein subunit B (TtrB)	GF1_03930	5	23	51	246	0.420481
universal stress protein	GF1_10800	9	10	15	314	0.173481
tetrathionate reductase-type protein subunit C (TtrC)	GF1_03940	18	6	4	401	0.14876
response regulator	GF1_10760	1	3	6	119	0.114689
hypothetical protein	GF1_04120	3	4	6	196	0.103227
tRNA-binding protein	GF1_29610	2	2	1	91	0.100268
NADH-quinone oxidoreductase subunit B 2 (Nuo)	GF1_30520	3	4	1	173	0.0838701
hypothetical protein	GF1_10730	1	3	2	151	0.0600638
hypothetical protein	GF1_03960	2	1	4	215	0.05192
imidazoleglycerol-phosphate dehydratase	GF1_05840	3	1	1	199	0.0518776
NADH-quinone oxidoreductase subunit A (Nuo)	GF1_30510	1	1	1	124	0.041407
hypothetical protein	GF1_29230	1	1	1	124	0.041407
NADH-quinone oxidoreductase subunit D (Nuo)	GF1_31220	5	1	1	377	0.0411481
sigma-54-dependent Fis family transcriptional regulator	GF1_03910	3	3	5	452	0.0391428
cobalt chelatase	GF1_26160	3	2	2	329	0.0390989
hypothetical protein	GF1_25720	2	1	3	274	0.0365628
hypothetical protein	GF1_28940	2	2	1	258	0.0353657
diguanylate cyclase response regulator	GF1_07330	3	1	1	303	0.0340714
hypothetical protein	GF1_03880	1	1	2	188	0.0333992
hydrolase	GF1_25240	1	1	1	185	0.0277539
hypothetical protein	GF1_25350	6	2	4	872	0.0263033
rhodanese-like domain-containing protein (Rhd)	GF1_13980	2	2	3	437	0.0261179
hypothetical protein	GF1_23710	1	1	2	253	0.0248184
molybdopterin oxidoreductase molybdopterin-binding subunit	GF1_03980	1	5	10	849	0.0247548
ribulose-phosphate 3-epimerase	GF1_25930	1	1	1	216	0.0237707
methyl-accepting chemotaxis protein	GF1_11210	4	1	3	746	0.0203853
tRNA (guanine-N(1)-)-methyltransferase	GF1_15780	1	1	1	256	0.0200565
DHH family phosphoesterase	GF1_22960	1	1	2	342	0.0183598
two-component system response regulator	GF1_30660	1	1	2	351	0.017889
hypothetical protein	GF1_12740	1	1	1	289	0.0177663
hypothetical protein	GF1_14980	2	1	1	445	0.0173687
hypothetical protein	GF1_09750	3	2	1	682	0.0171832
SLC13 family permease	GF1_10780	2	1	3	659	0.0152021
NADH:ubiquinone oxidoreductase subunit M (Nuo)	GF1_31140	1	1	1	516	0.00995051
acylneuraminate cytidylyltransferase	GF1_08850	1	1	1	571	0.00899206

## Sheet: Table_S5
Supplementary Table 5. Top 20 most abundant proteins in TD and SR. Protein description is based on annotation by DFAST and manual curation using the BLAST algorithm. Relative protein content (%) is based on the average NSAF values of the biological triplicates.
*Proteins within the top 20 most abundant protein list for both TD and SR.
TD				SR
Protein description	Locus tag	Relative protein content (%)		Protein description	Locus tag	Relative protein content (%)
adenylylsulfate reductase subunit beta (AprB)*	GF1_23670	5.63873		adenylylsulfate reductase subunit beta (AprB)*	GF1_23670	2.20476
sulfurtransferase TusA family protein (TusA)*	GF1_30700	5.48696		sulfurtransferase TusA family protein (TusA)*	GF1_30700	1.96775
adenylylsulfate reductase subunit alpha (AprA)*	GF1_23660	4.39942		adenylylsulfate reductase subunit alpha (AprA)*	GF1_23660	1.95915
manganese-dependent inorganic pyrophosphatase*	GF1_22060	3.72251		hypothetical protein	GF1_31330	1.58271
sulfate adenylyltransferase (Sat)*	GF1_19970	2.74386		hypothetical protein*	GF1_02000	1.48761
ATP synthase subunit beta*	GF1_25010	2.25971		manganese-dependent inorganic pyrophosphatase*	GF1_22060	1.46702
hypothetical protein*	GF1_02000	2.21671		sulfate adenylyltransferase (Sat)*	GF1_19970	1.4364
sulfite reductase, dissimilatory-type (DsrC)*	GF1_24490	2.01737		60 kDa chaperonin*	GF1_27920	1.30466
cold-shock protein*	GF1_17210	1.8168		sulfite reductase, dissimilatory-type subunit alpha (DsrA)*	GF1_25910	1.07347
ATP synthase subunit alpha*	GF1_25030	1.35841		elongation factor Tu*	GF1_23620	0.996067
DNA-binding protein HU-beta*	GF1_17160	1.21304		ATP synthase subunit beta*	GF1_25010	0.978114
mercuric reductase	GF1_02600	1.18802		ATP synthase subunit alpha*	GF1_25030	0.897308
elongation factor Tu*	GF1_23620	1.09979		flagellin*	GF1_08700	0.748367
flagellin*	GF1_08700	1.06171		basic amino acid ABC transporter substrate-binding protein	GF1_30380	0.729836
sulfite reductase, dissimilatory-type subunit alpha (DsrA)*	GF1_25910	0.774427		10 kDa chaperonin	GF1_27910	0.688009
response regulator	GF1_10740	0.76618		formate dehydrogenase iron-sulfur subunit	GF1_07590	0.664672
tetrathionate reductase-type protein subunit A (TtrA)	GF1_03950	0.765199		cold-shock protein*	GF1_17210	0.62461
60 kDa chaperonin*	GF1_27920	0.660554		C4-dicarboxylate ABC transporter substrate-binding protein	GF1_14400	0.609102
adenylate kinase	GF1_02090	0.656056		sulfite reductase, dissimilatory-type (DsrC)*	GF1_24490	0.590434
thioredoxin	GF1_25700	0.654753		DNA-binding protein HU-beta*	GF1_17160	0.585123

## Sheet: Table_S6
Supplementary Table 6. Proteins detected in TD. Protein description is based on annotation by DFAST and manual curation using the BLAST algorithm. Relative protein content (%) is based on the average NSAF values of the biological triplicates. Proteins are listed in descending order of the average NSAF value (%).
Protein description	Locus tag	PSMs_TD_D	PSMs_TD_E	PSMs_TD_F	Length (AAs)	NSAF(%)_TD_average
adenylylsulfate reductase subunit beta (AprB)	GF1_23670	119	214	164	141	5.63873
sulfurtransferase TusA family protein (TusA)	GF1_30700	13	137	211	85	5.48696
adenylylsulfate reductase subunit alpha (AprA)	GF1_23660	371	731	847	671	4.39942
manganese-dependent inorganic pyrophosphatase	GF1_22060	41	363	463	307	3.72251
sulfate adenylyltransferase (Sat)	GF1_19970	38	425	417	426	2.74386
ATP synthase subunit beta	GF1_25010	64	218	523	473	2.25971
hypothetical protein	GF1_02000	114	287	209	422	2.21671
sulfite reductase, dissimilatory-type (DsrC)	GF1_24490	7	82	71	106	2.01737
cold-shock protein	GF1_17210	2	33	60	66	1.8168
ATP synthase subunit alpha	GF1_25030	126	110	182	507	1.35841
DNA-binding protein HU-beta	GF1_17160	11	34	29	90	1.21304
mercuric reductase	GF1_02600	2	9	53	66	1.18802
elongation factor Tu	GF1_23620	39	110	158	396	1.09979
flagellin	GF1_08700	155	63	31	495	1.06171
sulfite reductase, dissimilatory-type subunit alpha (DsrA)	GF1_25910	27	96	110	426	0.774427
response regulator	GF1_10740	3	111	131	408	0.76618
tetrathionate reductase-type protein subunit A (TtrA)	GF1_03950	86	254	180	1024	0.765199
60 kDa chaperonin	GF1_27920	42	117	79	549	0.660554
adenylate kinase	GF1_02090	17	45	35	224	0.656056
thioredoxin	GF1_25700	4	15	35	109	0.654753
hypothetical protein	GF1_01050	13	47	72	286	0.635378
bifunctional protein FolD	GF1_14180	30	48	33	295	0.618925
heterodisulfide reductase subunit A (QmoB)	GF1_23640	32	121	159	753	0.576156
C4-dicarboxylate ABC transporter substrate-binding protein	GF1_14400	20	48	49	323	0.541642
hypothetical protein (Chp2)	GF1_30720	7	19	15	115	0.537752
hypothetical protein (Chp1)	GF1_30730	6	9	5	63	0.537271
hypothetical protein	GF1_25050	14	19	19	163	0.518907
hypothetical protein	GF1_04620	30	29	32	319	0.485667
ATP synthase epsilon chain	GF1_25000	2	27	19	138	0.468182
DUF302 domain-containing protein	GF1_12110	3	22	20	137	0.44797
heterodisulfide reductase subunit A (QmoA)	GF1_23650	13	50	68	417	0.434834
ATP synthase subunit delta	GF1_25040	9	16	22	165	0.429435
tetrathionate reductase-type protein subunit B (TtrB)	GF1_03930	5	23	51	246	0.420481
5-methyltetrahydrofolate:corrinoid/iron-sulfur protein Co-methyltransferase	GF1_31690	20	23	35	298	0.416255
pyruvate-flavodoxin oxidoreductase	GF1_20380	64	117	124	1179	0.399687
protein-export protein SecB	GF1_27310	2	4	43	155	0.387015
hypothetical protein	GF1_01060	3	20	16	145	0.372434
flagellin	GF1_08710	55	15	17	496	0.369133
30S ribosomal protein S7	GF1_23510	10	8	15	157	0.345713
50S ribosomal protein L7/L12	GF1_23550	4	13	13	129	0.336409
ATP synthase gamma chain	GF1_25020	14	29	18	292	0.333528
pilus assembly protein	GF1_20120	6	4	3	75	0.327766
hypothetical protein	GF1_22470	6	8	8	110	0.326241
hypothetical protein	GF1_31330	6	11	16	152	0.323875
hypothetical protein	GF1_32310	22	24	21	354	0.323741
ferredoxin	GF1_08020	1	6	7	61	0.311122
nitrate reductase	GF1_13610	24	68	63	737	0.31107
hypothetical protein	GF1_22350	8	16	11	179	0.311016
hypothetical protein	GF1_12720	67	66	81	1163	0.308373
phosphoenolpyruvate synthase	GF1_21790	33	50	81	816	0.304041
acetolactate synthase small subunit	GF1_20140	9	8	12	160	0.301554
ATP synthase subunit b	GF1_25060	6	10	11	143	0.294482
10 kDa chaperonin	GF1_27910	3	4	13	96	0.294213
sulfite reductase, dissimilatory-type beta subunit (DsrB)	GF1_25900	17	26	26	379	0.290619
50S ribosomal protein L14	GF1_23370	7	5	8	122	0.281109
transcriptional regulator	GF1_22240	7	8	9	144	0.275179
chaperone protein DnaK	GF1_05180	35	29	38	650	0.268874
response regulator	GF1_09330	1	2	22	123	0.248504
30S ribosomal protein S5	GF1_23300	6	9	11	170	0.239503
hypothetical protein (DsrD)	GF1_25890	3	4	5	81	0.235652
branched chain amino acid ABC transporter substrate-binding protein	GF1_07420	11	23	24	374	0.235567
50S ribosomal protein L9	GF1_13710	4	11	9	153	0.235476
hypothetical protein (DsrE-2)	GF1_30710	2	5	12	110	0.23546
30S ribosomal protein S2	GF1_23180	10	17	11	266	0.234046
branched-chain amino acid ABC transporter substrate-binding protein	GF1_03300	17	14	22	383	0.231914
formate dehydrogenase	GF1_07600	35	51	47	932	0.231509
corrinoid/iron-sulfur protein large subunit	GF1_14220	10	12	53	451	0.229162
50S ribosomal protein L6	GF1_23320	8	8	8	180	0.228198
30S ribosomal protein S20	GF1_09540	4	4	4	90	0.228198
hypothetical protein	GF1_29420	1	2	4	44	0.226443
hypothetical protein	GF1_02720	15	34	31	539	0.22605
hypothetical protein	GF1_21970	8	5	16	206	0.223527
hypothetical protein	GF1_27290	4	2	4	80	0.221841
peroxidase	GF1_30430	4	4	24	197	0.220454
hypothetical protein	GF1_14270	4	6	6	117	0.218954
30S ribosomal protein S3	GF1_23410	7	12	11	217	0.218876
trigger factor	GF1_11830	14	23	25	446	0.217557
50S ribosomal protein L1	GF1_23570	8	10	14	236	0.214974
nucleoside-diphosphate kinase	GF1_17980	3	4	16	148	0.214042
DNA-directed RNA polymerase subunit omega	GF1_19580	4	2	4	88	0.201674
aldehyde ferredoxin oxidoreductase	GF1_08000	14	29	34	575	0.201224
50S ribosomal protein L19	GF1_15760	4	5	5	115	0.200676
ornithine carbamoyltransferase	GF1_31800	4	4	39	303	0.199994
formate--tetrahydrofolate ligase	GF1_21850	20	27	24	587	0.199378
formate dehydrogenase iron-sulfur subunit	GF1_07590	4	13	9	195	0.199069
50S ribosomal protein L21	GF1_15060	5	2	4	103	0.197494
universal stress protein	GF1_28520	5	6	7	149	0.197025
hypothetical protein	GF1_13600	8	13	12	268	0.196383
integration host factor subunit alpha	GF1_19150	5	2	3	98	0.195891
hypothetical protein	GF1_24700	6	7	9	182	0.195801
universal stress protein UspA	GF1_12160	2	3	20	170	0.189804
acetolactate synthase	GF1_20130	16	24	28	566	0.189132
elongation factor Ts	GF1_23170	5	10	9	197	0.18897
50S ribosomal protein L22	GF1_23420	4	4	4	110	0.186708
basic amino acid ABC transporter substrate-binding protein	GF1_30380	10	8	7	244	0.184919
general stress protein CTC	GF1_13070	1	6	20	185	0.183016
hypothetical protein	GF1_06530	5	3	3	113	0.182235
putative thiol peroxidase	GF1_02220	3	8	10	167	0.181988
hydrogenase 2 large subunit (HynA)	GF1_18090	15	25	24	566	0.178924
hypothetical protein	GF1_13740	5	4	5	136	0.178508
50S ribosomal protein L10	GF1_23560	4	8	8	172	0.178473
30S ribosomal protein S8	GF1_23330	5	4	4	130	0.177942
elongation factor G	GF1_12770	18	28	32	688	0.177903
30S ribosomal protein S1	GF1_28890	22	20	15	579	0.176435
universal stress protein	GF1_10800	9	10	15	314	0.173481
ribosome-recycling factor	GF1_23150	4	8	8	183	0.167745
50S ribosomal protein L16	GF1_23400	3	6	6	138	0.166833
hypothetical protein	GF1_08690	5	2	3	117	0.164079
carbon storage regulator	GF1_08870	3	3	1	80	0.163928
glyceraldehyde-3-phosphate dehydrogenase	GF1_27170	12	12	16	406	0.163034
hypothetical protein	GF1_20300	2	4	5	102	0.161699
amino acid-binding protein	GF1_03290	3	6	6	143	0.161
hypothetical protein	GF1_10430	1	5	3	81	0.160553
acetyl-coenzyme A synthetase	GF1_25320	20	18	25	661	0.159791
4-hydroxy-tetrahydrodipicolinate reductase	GF1_31870	8	7	11	270	0.159682
phosphoribosylaminoimidazolecarboxamide formyltransferase	GF1_24290	13	14	13	429	0.158842
tol-pal system protein YbgF	GF1_10610	8	12	15	346	0.158003
hypothetical protein	GF1_29880	2	2	2	65	0.157984
amino acid ABC transporter substrate-binding protein	GF1_32150	5	14	18	337	0.157595
polyribonucleotide nucleotidyltransferase	GF1_01480	20	20	25	694	0.156214
30S ribosomal protein S4	GF1_23220	5	7	7	199	0.154533
single-stranded DNA-binding protein	GF1_14880	4	5	4	143	0.153379
integration host factor subunit beta	GF1_28900	4	1	2	93	0.151213
D-3-phosphoglycerate dehydrogenase	GF1_13030	14	16	19	532	0.15112
transcription termination factor Rho	GF1_13130	12	14	10	415	0.149675
4-hydroxy-tetrahydrodipicolinate synthase	GF1_31860	8	10	8	294	0.149205
tetrathionate reductase-type protein subunit C (TtrC)	GF1_03940	18	6	4	401	0.14876
50S ribosomal protein L5	GF1_23350	3	7	8	180	0.148375
50S ribosomal protein L15	GF1_23280	4	4	5	147	0.1475
hypothetical protein	GF1_25570	2	7	6	148	0.147458
30S ribosomal protein S13	GF1_23240	3	4	4	122	0.147076
30S ribosomal protein S9	GF1_05820	3	4	5	130	0.14683
ferredoxin	GF1_12150	1	2	3	61	0.144572
heat-shock protein Hsp20	GF1_29280	4	4	6	158	0.144475
branched chain amino acid ABC transporter substrate-binding protein	GF1_28680	8	11	14	366	0.142429
flavodoxin	GF1_07110	1	8	10	177	0.142388
ATP-dependent Clp protease proteolytic subunit	GF1_11840	7	4	4	199	0.14232
hypothetical protein	GF1_07280	4	3	4	135	0.141797
50S ribosomal protein L3	GF1_23470	3	7	9	197	0.141381
hypothetical protein	GF1_30390	4	6	9	210	0.13834
electron transfer flavoprotein subunit beta	GF1_10270	7	6	8	259	0.137801
30S ribosomal protein S21 A	GF1_01570	1	2	3	64	0.137796
integration host factor subunit beta	GF1_25620	4	1	1	95	0.135981
type I-C CRISPR-associated protein Cas7/Csd2	GF1_28750	7	10	7	296	0.135565
50S ribosomal protein L11	GF1_23580	2	5	6	141	0.134987
acyl carrier protein	GF1_10300	1	3	3	76	0.134398
CarD family transcriptional regulator	GF1_13090	4	3	5	153	0.132596
hypothetical protein	GF1_30480	1	5	4	107	0.132237
argininosuccinate synthase	GF1_31810	11	9	10	398	0.13202
hypothetical protein	GF1_10350	4	4	4	156	0.131653
30S ribosomal protein S10	GF1_23480	1	3	6	104	0.13123
50S ribosomal protein L30	GF1_23290	2	1	1	59	0.131001
hypothetical protein	GF1_07620	4	8	5	214	0.1274
peptidyl-prolyl cis-trans isomerase	GF1_18300	4	3	3	142	0.126746
protein GrpE	GF1_05170	3	6	8	200	0.126561
DNA-directed RNA polymerase subunit alpha	GF1_23210	6	12	10	347	0.126101
RNA polymerase sigma factor RpoD	GF1_25950	3	13	33	506	0.125877
6,7-dimethyl-8-ribityllumazine synthase	GF1_23720	3	5	4	154	0.125575
hypothetical protein	GF1_14200	16	25	31	897	0.124724
thiosulfate reductase-type protein (PhsA-1)	GF1_30490	15	19	19	701	0.12436
transcriptional regulator	GF1_01320	3	3	3	124	0.124221
molybdenum cofactor sulfurase	GF1_32250	2	3	7	142	0.122445
methyl-viologen-reducing hydrogenase subunit delta	GF1_00870	2	4	5	136	0.121274
50S ribosomal protein L17	GF1_23200	3	1	4	114	0.120679
acetyl-CoA decarbonylase	GF1_14210	10	23	26	735	0.119451
prepilin-type N-terminal cleavage/methylation domain-containing protein	GF1_08570	6	1	5	190	0.119399
30S ribosomal protein S17	GF1_23380	1	3	3	86	0.11877
hypothetical protein	GF1_22380	4	2	3	141	0.11775
tetrathionate reductase-type protein subunit B	GF1_09460	3	9	8	251	0.117522
D-3-phosphoglycerate dehydrogenase	GF1_05530	8	9	11	393	0.116806
carbon-monoxide dehydrogenase catalytic subunit	GF1_14190	12	17	19	662	0.115713
response regulator	GF1_10760	1	3	6	119	0.114689
preprotein translocase subunit YajC	GF1_29140	2	4	2	114	0.114557
hypothetical protein	GF1_04250	4	7	5	227	0.113957
ABC transporter substrate-binding protein	GF1_12870	7	8	10	358	0.113883
hypothetical protein	GF1_05570	9	10	16	491	0.113274
aspartokinase	GF1_14520	8	11	10	421	0.112947
phosphoribosylaminoimidazole-succinocarboxamide synthase	GF1_18790	5	9	7	297	0.112938
membrane protein	GF1_20370	3	7	7	228	0.112118
response regulator	GF1_10080	2	4	3	128	0.11097
DNA-directed RNA polymerase subunit beta'	GF1_23530	25	31	37	1356	0.110965
hypothetical protein	GF1_06910	2	9	11	277	0.109521
hypothetical protein	GF1_10100	6	9	9	358	0.107336
hypothetical protein	GF1_24540	1	2	1	61	0.107045
delta-aminolevulinic acid dehydratase	GF1_12070	5	9	8	325	0.10673
4Fe-4S ferredoxin (DsrO)	GF1_26950	5	6	8	287	0.106277
50S ribosomal protein L20	GF1_19120	2	2	2	97	0.105865
universal stress protein	GF1_03740	3	5	2	162	0.105243
indolepyruvate oxidoreductase subunit IorA	GF1_03260	11	13	14	602	0.104159
hypothetical protein	GF1_04120	3	4	6	196	0.103227
enoyl-[acyl-carrier-protein] reductase [NADPH] FabL	GF1_05560	5	5	5	250	0.102689
phosphoglycerate kinase	GF1_27150	8	6	10	396	0.10246
hypothetical protein	GF1_10850	3	1	2	112	0.102395
hypothetical protein	GF1_05480	2	1	2	87	0.101996
thioredoxin reductase	GF1_10560	4	9	7	304	0.101803
aspartate--tRNA(Asp/Asn) ligase	GF1_02630	11	12	13	593	0.101456
50S ribosomal protein L24	GF1_23360	1	3	4	112	0.101418
nitrogen regulatory protein P-II	GF1_01030	1	3	4	112	0.101418
BMP family ABC transporter substrate-binding protein	GF1_31550	5	8	10	353	0.100796
tRNA-binding protein	GF1_29610	2	2	1	91	0.100268
hypothetical protein	GF1_26290	4	5	6	242	0.100092
aspartate aminotransferase	GF1_07040	6	8	11	393	0.100052
transcription termination/antitermination protein NusA	GF1_01410	11	9	8	503	0.0999101
DNA-directed RNA polymerase subunit beta	GF1_23540	25	28	27	1357	0.0993638
hypothetical protein (DsrE-1)	GF1_04100	2	2	3	116	0.0983923
NADH-quinone oxidoreductase subunit C	GF1_30530	4	3	4	195	0.098167
50S ribosomal protein L2	GF1_23440	2	8	9	273	0.0976291
hypothetical protein	GF1_09130	2	2	4	129	0.0973495
hypothetical protein	GF1_13730	1	2	2	79	0.0971435
cupin	GF1_12920	1	3	4	117	0.0970837
hypothetical protein	GF1_23770	3	5	5	211	0.0970765
glyceraldehyde-3-phosphate dehydrogenase	GF1_25490	6	7	6	334	0.0964134
hypothetical protein	GF1_06870	2	2	3	119	0.0959118
dinitrogenase iron-molybdenum cofactor biosynthesis	GF1_12130	2	2	4	131	0.0958633
glutamate 2,3-aminomutase	GF1_14360	11	6	11	519	0.0953808
30S ribosomal protein S11	GF1_23230	2	2	4	132	0.095137
cysteine desulfurase NifS	GF1_21830	5	7	13	396	0.0949989
hypothetical protein	GF1_15280	3	6	5	231	0.0947119
50S ribosomal protein L18	GF1_23310	2	2	3	121	0.0943265
adenylosuccinate synthetase	GF1_19590	7	8	10	434	0.0939408
bifunctional protein PyrR	GF1_21950	4	2	3	178	0.0932736
hypothetical protein	GF1_27280	5	4	5	261	0.0930154
integration host factor subunit alpha	GF1_10400	1	2	3	95	0.0928307
aminotransferase	GF1_04200	7	7	8	402	0.0922533
hypothetical protein	GF1_07950	4	6	6	278	0.0921497
iron-sulfur cluster carrier protein	GF1_06980	3	9	8	321	0.0918943
hypothetical protein	GF1_21470	2	3	3	140	0.0914915
isocitrate dehydrogenase [NADP]	GF1_32410	5	9	10	405	0.0912998
LL-diaminopimelate aminotransferase	GF1_28340	5	9	10	407	0.0908511
inositol-3-phosphate synthase	GF1_14290	6	5	9	366	0.0897411
anthranilate phosphoribosyltransferase	GF1_09570	6	6	6	345	0.089295
elongation factor G 2	GF1_27080	10	14	14	695	0.0884952
50S ribosomal protein L13	GF1_05830	2	2	4	142	0.0884373
glycine betaine ABC transporter substrate-binding protein	GF1_10970	4	6	10	343	0.0880348
putative transcriptional regulatory protein	GF1_20800	3	6	5	249	0.0878652
hypothetical protein	GF1_04790	6	7	6	371	0.0867981
ATP phosphoribosyltransferase	GF1_13860	5	3	7	290	0.0867962
NADH dehydrogenase	GF1_24300	2	5	6	220	0.0865142
hypothetical protein	GF1_05470	2	2	1	106	0.0860788
8-amino-3,8-dideoxy-alpha-D-manno-octulosonate transaminase	GF1_15250	5	7	10	399	0.0856787
glutamate synthase (NADPH), homotetrameric	GF1_24990	7	10	7	470	0.0853769
propionyl-CoA synthetase	GF1_29580	8	11	15	630	0.0845614
30S ribosomal protein S14 type Z	GF1_23340	1	1	1	61	0.0841716
NADH-quinone oxidoreductase subunit B 2	GF1_30520	3	4	1	173	0.0838701
transaldolase	GF1_31900	2	5	5	214	0.0835914
NADH-quinone oxidoreductase subunit D	GF1_04260	6	7	5	372	0.0834879
desulfoferrodoxin	GF1_30440	2	2	2	124	0.082814
peptidylprolyl isomerase	GF1_24420	6	4	5	327	0.0821762
rubrerythrin	GF1_30420	3	4	2	191	0.0819587
NADH-quinone oxidoreductase subunit D 1	GF1_30540	7	6	6	408	0.0818661
hypothetical protein	GF1_25590	1	1	2	77	0.081546
branched-chain-amino-acid aminotransferase 2	GF1_27900	6	5	6	361	0.0814723
gamma-glutamyl phosphate reductase	GF1_15020	7	5	8	421	0.0814614
3-isopropylmalate dehydrogenase	GF1_05030	5	6	7	361	0.0813207
oxidoreductase (HynB)	GF1_18100	6	5	6	362	0.0812472
phenylacetate-coenzyme A ligase	GF1_03280	7	8	5	432	0.0811282
hypothetical protein	GF1_14250	14	17	20	1023	0.0810712
hypothetical protein	GF1_22420	5	9	8	428	0.081045
indolepyruvate oxidoreductase	GF1_03270	2	5	3	193	0.0808259
protein HflC	GF1_23820	4	5	7	315	0.0805298
phosphomethylpyrimidine synthase 1	GF1_02520	6	8	8	447	0.0802831
hypothetical protein	GF1_27000	2	4	3	177	0.0802491
hypothetical protein	GF1_10310	2	2	2	128	0.080226
methyl-accepting chemotaxis protein	GF1_13810	9	12	15	718	0.0797542
pilus (MSHA type) biogenesis protein MshL	GF1_27270	11	6	6	549	0.0797445
ABC transporter substrate-binding protein	GF1_31350	6	11	10	533	0.0794776
methyl-accepting chemotaxis protein	GF1_06860	10	10	11	662	0.0792889
hypothetical protein	GF1_22440	4	7	7	361	0.0779986
methylthioribose-1-phosphate isomerase	GF1_19260	8	3	3	365	0.0777434
phospho-2-dehydro-3-deoxyheptonate aldolase	GF1_31710	6	7	8	448	0.0769894
3-phosphoserine/phosphohydroxythreonine aminotransferase	GF1_14500	4	5	9	360	0.0768224
aspartyl/glutamyl-tRNA(Asn/Gln) amidotransferase subunit C	GF1_30650	1	2	2	100	0.0767434
hypothetical protein	GF1_05850	3	3	4	216	0.076611
hypothetical protein	GF1_18380	5	6	7	384	0.0764499
2-oxoglutarate ferredoxin oxidoreductase subunit gamma	GF1_14440	2	4	4	202	0.0759836
hypothetical protein	GF1_05000	2	1	4	147	0.0759374
nitrogen fixation protein NifU	GF1_21820	2	8	4	278	0.0752873
uridylate kinase	GF1_23160	3	3	5	236	0.0749685
MBL fold metallo-hydrolase	GF1_30470	3	7	11	406	0.0742394
hypothetical protein	GF1_28420	3	3	3	208	0.0740548
hypothetical protein	GF1_24090	1	4	4	173	0.073723
30S ribosomal protein S15	GF1_01470	1	2	1	89	0.0733681
enolase	GF1_10410	3	8	11	431	0.0731705
arginine biosynthesis bifunctional protein ArgJ	GF1_08320	6	6	4	393	0.072564
riboflavin biosynthesis protein RibBA	GF1_23730	6	5	6	406	0.0724421
hypothetical protein	GF1_14540	1	2	3	122	0.0722862
homoserine dehydrogenase	GF1_02100	3	12	6	435	0.0721719
pyrroline-5-carboxylate reductase	GF1_07450	4	4	2	256	0.071284
aconitate hydratase	GF1_05540	10	9	6	643	0.0705615
lipoprotein	GF1_00300	10	10	10	728	0.0705284
NADH-quinone oxidoreductase subunit I	GF1_04290	1	3	3	145	0.0704428
50S ribosomal protein L31	GF1_13140	1	1	1	73	0.0703351
acyl-CoA dehydrogenase	GF1_10260	4	6	7	383	0.0698752
hypothetical protein	GF1_13950	6	11	9	590	0.0698593
hypothetical protein	GF1_26840	5	3	3	295	0.0698054
hypothetical protein	GF1_10540	5	15	9	635	0.0696119
dihydroxy-acid dehydratase	GF1_28860	5	11	12	609	0.0690577
NADH-quinone oxidoreductase chain j	GF1_30570	3	3	1	190	0.0690223
NADH-quinone oxidoreductase subunit B	GF1_04240	2	3	2	169	0.0690191
hypothetical protein	GF1_19940	2	3	3	186	0.0688645
phosphomannomutase	GF1_21810	8	6	10	590	0.06877
transketolase	GF1_13670	7	12	8	643	0.0685261
4Fe-4S ferredoxin (PhsB-2)	GF1_10130	2	2	2	150	0.0684595
ATP-dependent zinc metalloprotease FtsH	GF1_05400	8	10	9	658	0.0684056
carbon monoxide dehydrogenase	GF1_22090	2	4	6	258	0.0683637
DNA polymerase III subunit beta	GF1_30760	5	5	5	377	0.0680964
4Fe-4S ferredoxin (PhsB-1)	GF1_30500	2	2	3	168	0.0679376
lysyl-tRNA synthetase	GF1_05110	5	9	7	496	0.0676263
acetylornithine aminotransferase	GF1_31780	6	4	5	398	0.0675166
hypothetical protein	GF1_13820	5	8	11	548	0.0670177
aliphatic sulfonate ABC transporter substrate-binding protein	GF1_13530	4	4	5	324	0.0669211
hypothetical protein	GF1_06320	1	1	1	77	0.0666814
hypothetical protein	GF1_27260	8	6	9	592	0.0666042
MBL fold hydrolase	GF1_04880	2	4	5	248	0.0665051
2-nitropropane dioxygenase	GF1_02650	4	4	5	328	0.066105
ATP-dependent Clp protease ATP-binding subunit ClpX	GF1_11850	5	5	7	423	0.0661028
adenosylhomocysteinase	GF1_05600	3	8	8	428	0.0656607
heterodisulfide reductase subunit E (QmoC)	GF1_23630	5	8	2	403	0.0655694
UDP-glucose 6-dehydrogenase	GF1_10440	4	8	6	436	0.0651564
1,4-alpha-glucan-branching protein	GF1_29210	1	1	2	98	0.0640719
hypothetical protein	GF1_01280	1	7	5	283	0.063903
hypothetical protein	GF1_12910	3	2	3	222	0.0630996
hypothetical protein	GF1_14530	4	6	6	406	0.0630976
phenylalanine--tRNA ligase beta subunit	GF1_19140	10	10	10	814	0.063077
chemotaxis protein CheW	GF1_13800	2	1	3	159	0.0630076
hypothetical protein	GF1_04610	6	8	10	608	0.062789
ketose-bisphosphate aldolase	GF1_13220	5	4	7	426	0.062362
malate dehydrogenase	GF1_15220	3	4	5	308	0.0619735
aspartate-semialdehyde dehydrogenase	GF1_05050	3	6	6	372	0.0618898
DNA recombination/repair protein RecA	GF1_29270	5	3	4	352	0.0617533
porphobilinogen deaminase	GF1_02080	5	2	3	312	0.0615298
peptidylprolyl isomerase	GF1_24480	7	5	4	484	0.0613986
amino acid ABC transporter ATPase	GF1_30360	2	3	5	246	0.0613738
acetyl-CoA carboxylase subunit alpha	GF1_10550	3	8	9	480	0.060932
hypothetical protein	GF1_04650	3	1	2	189	0.0606785
molybdopterin molybdenumtransferase MoeA	GF1_07910	5	2	8	412	0.0604859
RND transporter	GF1_03490	9	1	2	447	0.0604827
universal stress protein	GF1_14380	1	3	3	169	0.0604391
50S ribosomal protein L4	GF1_23460	1	3	5	207	0.0604028
GMP synthase [glutamine-hydrolyzing]	GF1_28930	6	7	5	516	0.060189
ferritin	GF1_02570	1	3	3	170	0.0600836
hypothetical protein	GF1_10730	1	3	2	151	0.0600638
hypothetical protein	GF1_24750	4	3	4	319	0.060008
cytochrome c (DsrJ)	GF1_26960	1	1	3	124	0.0598679
hypothetical protein	GF1_32120	3	2	1	196	0.0597905
glutamate dehydrogenase	GF1_22110	5	5	6	449	0.0597258
hypothetical protein	GF1_06520	2	4	4	257	0.0597225
tryptophan synthase beta chain	GF1_15680	4	6	7	453	0.0590777
phosphoribosylglycinamide formyltransferase	GF1_21960	1	3	4	193	0.0588538
hypothetical protein	GF1_03830	4	5	4	373	0.058802
malate dehydrogenase	GF1_10840	5	5	7	477	0.0586195
HflK protein	GF1_23810	4	4	5	370	0.0586012
ABC transporter substrate-binding protein	GF1_31530	6	4	4	440	0.0584706
carbonic anhydrase	GF1_25480	2	1	7	250	0.0583861
transcription termination/antitermination protein NusG	GF1_23590	2	2	2	176	0.0583462
molybdopterin biosynthesis protein	GF1_07900	5	10	9	644	0.0578061
zinc-finger protein	GF1_00880	2	3	3	222	0.0576973
cytochrome c	GF1_19430	3	9	22	789	0.057696
nitroreductase	GF1_10470	2	2	2	178	0.0576906
ATP-dependent zinc metalloprotease FtsH	GF1_09410	6	5	10	597	0.0569344
hypothetical protein	GF1_09470	1	5	3	230	0.0565426
thiosulfate reductase-type protein (PhsA-2)	GF1_10120	6	10	9	705	0.0564847
hypothetical protein	GF1_26770	11	4	6	728	0.0563038
succinate--CoA ligase [ADP-forming] subunit beta	GF1_29590	4	5	4	390	0.0562389
hypothetical protein	GF1_07630	5	9	8	622	0.0557673
hypothetical protein	GF1_14240	10	13	10	997	0.0556976
4Fe-4S ferredoxin (DsrK)	GF1_26970	5	5	8	524	0.0555459
membrane protein insertase YidC	GF1_24760	6	7	5	560	0.0554598
RND transporter	GF1_03480	3	4	5	345	0.0553271
phenylacetate-coenzyme A ligase	GF1_03350	4	6	4	423	0.05515
succinate dehydrogenase	GF1_11230	2	3	4	254	0.0549346
sulfite reductase	GF1_28220	1	3	4	207	0.0548734
hypothetical protein	GF1_07010	3	1	2	209	0.0548719
protoporphyrinogen oxidase	GF1_00030	5	5	5	469	0.0547384
succinate dehydrogenase flavoprotein subunit	GF1_11240	8	5	6	642	0.0538951
protein translocase subunit SecA	GF1_08080	7	9	13	849	0.0537094
hypothetical protein	GF1_25750	4	3	3	336	0.0535654
phenylalanine--tRNA ligase alpha subunit	GF1_19130	3	4	4	336	0.0534026
hypothetical protein	GF1_09530	2	3	7	326	0.0533347
alcohol dehydrogenase	GF1_10500	3	1	10	387	0.0532942
sigma E regulatory protein, MucB/RseB	GF1_25360	3	2	3	263	0.0532627
MEMO1 family protein	GF1_07230	4	1	2	266	0.0528677
hypothetical protein	GF1_15080	3	2	2	244	0.0527194
carbonic anhydrase	GF1_24870	3	1	1	196	0.0526717
signal recognition particle receptor FtsY	GF1_07020	4	6	3	422	0.0525684
ATP-dependent protease ATPase subunit HslU	GF1_13360	6	2	6	480	0.0525534
acetyl-CoA carboxylase biotin carboxylase subunit	GF1_02810	5	5	4	467	0.0525219
twitching motility protein PilT	GF1_17330	4	2	5	360	0.0524774
YggT family protein	GF1_00170	1	1	1	98	0.0523925
hypothetical protein	GF1_03960	2	1	4	215	0.05192
imidazoleglycerol-phosphate dehydratase	GF1_05840	3	1	1	199	0.0518776
aspartyl/glutamyl-tRNA(Asn/Gln) amidotransferase subunit B	GF1_30940	4	6	5	473	0.05174
peptidylprolyl isomerase	GF1_05360	1	6	6	346	0.0515429
hypothetical protein	GF1_06550	1	3	1	154	0.0514614
hypoxanthine phosphoribosyltransferase	GF1_00290	1	2	3	172	0.0512728
TIGR00153 family protein	GF1_06230	3	1	2	225	0.0509699
C4-dicarboxylate ABC transporter substrate-binding protein	GF1_04510	3	4	3	330	0.0509051
pyridine nucleotide-disulfide oxidoreductase	GF1_20450	5	6	7	578	0.0507903
spermidine/putrescine ABC transporter substrate-binding protein	GF1_04950	3	3	5	352	0.0502629
phosphohexose mutases	GF1_00980	4	4	6	457	0.0499497
ATPase	GF1_13830	8	12	9	960	0.0497932
hypothetical protein	GF1_06100	2	6	6	416	0.0491068
hypothetical protein	GF1_13570	3	2	4	311	0.0487224
hypothetical protein	GF1_09840	5	3	4	447	0.048629
hypothetical protein	GF1_11580	3	3	6	389	0.0484245
putative tyrosine-protein kinase YveL	GF1_24890	3	1	2	237	0.0483891
orotate phosphoribosyltransferase	GF1_05940	2	1	2	184	0.0482263
putative cytosol aminopeptidase	GF1_12850	5	6	3	515	0.0481135
uroporphyrinogen decarboxylase	GF1_03710	2	4	5	343	0.0480853
acetyltransferase	GF1_08070	2	1	1	161	0.0480066
TIGR00153 family protein	GF1_06210	2	2	2	215	0.0477625
elongation factor P 2	GF1_24940	2	1	2	187	0.0474526
hypothetical protein	GF1_13850	2	1	2	187	0.0474526
cell division protein FtsZ	GF1_20610	3	3	6	403	0.0467423
hydroxylamine reductase	GF1_17480	3	5	9	543	0.0461537
hypothetical protein	GF1_25770	7	7	10	854	0.0461066
uracil phosphoribosyltransferase	GF1_01740	2	2	2	223	0.046049
thioredoxin	GF1_24400	1	2	2	167	0.0459541
argininosuccinate lyase	GF1_31820	4	4	5	474	0.0457435
hypothetical protein	GF1_12050	1	3	1	174	0.0455463
indolepyruvate oxidoreductase subunit IorA	GF1_31090	5	7	4	606	0.0450798
alanine--tRNA ligase	GF1_25220	7	9	8	886	0.0450073
hypothetical protein	GF1_19270	8	4	5	713	0.0449661
molybdenum cofactor biosynthesis protein	GF1_12780	2	1	1	173	0.0446766
hypothetical protein	GF1_11820	1	1	2	141	0.0445322
triosephosphate isomerase	GF1_27140	2	1	4	251	0.0444733
uroporphyrinogen III methyltransferase	GF1_02070	4	5	5	521	0.0442951
phosphoribosylformylglycinamidine synthase	GF1_30970	9	8	19	1271	0.0442649
hypothetical protein	GF1_01420	5	9	13	915	0.0441641
carbamoyl-phosphate synthase (glutamine-hydrolyzing)	GF1_05390	7	11	12	1074	0.0439901
hypothetical protein	GF1_02210	1	2	1	149	0.0438239
hypothetical protein	GF1_01610	8	4	8	814	0.0436051
tyrosine--tRNA ligase	GF1_22430	2	4	6	407	0.0433362
L-seryl-tRNA(Sec) selenium transferase	GF1_17370	4	4	4	479	0.0428765
Lon protease	GF1_03810	8	6	5	814	0.042815
translation initiation factor IF-3	GF1_19100	1	2	3	206	0.0428103
hypothetical protein	GF1_04770	2	3	6	380	0.0427435
anthranilate synthase component I	GF1_09550	6	2	2	484	0.0426597
hypothetical protein	GF1_24670	1	2	2	180	0.0426352
arginine--tRNA ligase	GF1_08050	5	5	3	551	0.0424377
hypothetical protein	GF1_18560	4	5	5	544	0.0424223
hypothetical protein	GF1_21340	4	3	4	452	0.0423508
glutarate-semialdehyde dehydrogenase DavD	GF1_22000	4	4	4	488	0.0420858
hypothetical protein	GF1_11790	3	3	4	394	0.0419999
menaquinol oxidoreductase (DsrM)	GF1_26980	2	4	2	314	0.0415908
NADH-quinone oxidoreductase subunit A	GF1_30510	1	1	1	124	0.041407
hypothetical protein	GF1_29230	1	1	1	124	0.041407
NADH-quinone oxidoreductase subunit D	GF1_31220	5	1	1	377	0.0411481
hypothetical protein	GF1_21840	2	3	3	313	0.0409227
peptidase S41	GF1_12620	3	4	4	439	0.0408731
methionine--tRNA ligase	GF1_00160	5	6	4	649	0.0399431
channel protein TolC	GF1_28180	4	3	3	452	0.0398186
cytochrome c	GF1_19920	1	2	1	164	0.0398156
transcriptional regulator	GF1_15190	1	1	1	129	0.0398021
hypothetical protein	GF1_18370	2	4	1	300	0.0397165
branched-chain amino acid ABC transporter substrate-binding protein	GF1_31040	2	4	4	387	0.0396607
S-adenosylmethionine synthase	GF1_05590	2	4	4	389	0.0394568
hypothetical protein	GF1_10340	2	2	2	261	0.0393446
dihydroorotase	GF1_27190	3	4	3	427	0.0393412
cysteine--tRNA ligase	GF1_07220	4	3	4	487	0.0393071
sigma-54-dependent Fis family transcriptional regulator	GF1_03910	3	3	5	452	0.0391428
flagellar motor switch protein FliG	GF1_09260	2	4	2	334	0.0391004
cobalt chelatase	GF1_26160	3	2	2	329	0.0390989
chorismate synthase	GF1_25520	3	2	3	359	0.0390198
acetylglutamate kinase	GF1_31770	2	2	3	294	0.0388215
MglB protein	GF1_08600	1	1	1	133	0.038605
proline--tRNA ligase	GF1_23080	5	4	3	573	0.0383733
ATP-dependent zinc metalloprotease FtsH	GF1_29350	3	6	7	630	0.0383613
amidotransferase	GF1_29380	1	2	3	230	0.0383431
hypothetical protein	GF1_09400	2	1	2	232	0.0382484
methylmalonyl-CoA epimerase	GF1_29650	1	1	1	135	0.0380331
CoA-binding protein	GF1_27340	1	1	1	137	0.0374778
outer membrane protein assembly factor BamA	GF1_32380	6	7	7	890	0.0374682
amidophosphoribosyltransferase	GF1_26360	5	1	3	476	0.0373991
hypothetical protein	GF1_31830	3	2	2	344	0.037394
ribose-phosphate pyrophosphokinase	GF1_05040	3	1	2	307	0.0373558
hypothetical protein	GF1_05730	1	1	2	169	0.0371541
outer membrane protein	GF1_06840	3	4	5	514	0.0371359
fatty acid metabolism regulator protein	GF1_13940	1	1	3	201	0.0369335
hypothetical protein	GF1_02010	3	5	5	556	0.0368402
peptide chain release factor 1	GF1_13150	2	4	2	355	0.0367874
serine protease	GF1_29060	2	4	6	481	0.0366691
hypothetical protein	GF1_25720	2	1	3	274	0.0365628
30S ribosomal protein S1	GF1_22290	4	2	2	428	0.0361171
cyclic dehypoxanthine futalosine synthase	GF1_18900	3	1	3	352	0.0358318
3-isopropylmalate dehydratase large subunit	GF1_14850	1	5	5	427	0.0358172
glutamate-1-semialdehyde 2,1-aminomutase	GF1_25690	2	4	4	430	0.0356946
chaperone protein ClpB	GF1_24140	7	4	6	863	0.0354702
hypothetical protein	GF1_28940	2	2	1	258	0.0353657
D-arabinose 5-phosphate isomerase	GF1_25860	2	2	3	323	0.0353359
hypothetical protein	GF1_30930	1	1	2	179	0.0350785
hypothetical protein	GF1_28430	3	1	2	327	0.035071
hypothetical protein	GF1_22330	2	2	2	293	0.0350475
glutamine--fructose-6-phosphate aminotransferase [isomerizing]	GF1_05950	3	4	7	612	0.0349298
molecular chaperone HtpG	GF1_00040	5	4	3	633	0.034736
flagellar assembly factor FliW	GF1_08860	1	1	1	148	0.0346923
hypothetical protein	GF1_28080	3	1	2	332	0.0345429
adenylosuccinate lyase	GF1_14590	2	4	5	480	0.034361
hypothetical protein	GF1_26800	3	1	2	335	0.0342335
hypothetical protein	GF1_00190	2	1	2	260	0.0341294
sulfate adenylyltransferase	GF1_00810	4	4	3	569	0.0340831
glycine--tRNA ligase beta subunit	GF1_19510	4	7	3	692	0.0340739
diguanylate cyclase response regulator	GF1_07330	3	1	1	303	0.0340714
NAD(P) transhydrogenase subunit alpha	GF1_01760	3	2	2	378	0.0340305
hypothetical protein	GF1_24010	1	6	6	527	0.0338403
3-hydroxyacyl-[acyl-carrier-protein] dehydratase FabZ	GF1_05980	1	1	1	152	0.0337794
elongation factor G 2	GF1_23500	4	6	4	692	0.0337116
hypothetical protein	GF1_01350	3	2	3	416	0.0336733
fructose-1,6-bisphosphatase class 1	GF1_12860	1	3	4	339	0.0335068
hypothetical protein	GF1_03880	1	1	2	188	0.0333992
hypothetical protein	GF1_04270	1	1	3	223	0.0332898
ABC transporter permease	GF1_02960	3	1	4	414	0.0332304
PFL family protein	GF1_07920	3	2	4	457	0.0331569
hypothetical protein	GF1_26040	2	3	1	318	0.0330806
PBS lyase	GF1_02580	2	1	1	235	0.0328896
ABC transporter ATP-binding protein	GF1_02970	1	2	2	234	0.0327963
hypothetical protein	GF1_22340	2	2	1	281	0.032471
cytochrome ubiquinol oxidase subunit I	GF1_29720	3	3	4	511	0.0323835
pyridine nucleotide-disulfide oxidoreductase	GF1_05460	2	3	3	396	0.0323455
hypothetical protein	GF1_27070	1	1	3	230	0.0322766
hypothetical protein	GF1_31960	1	3	2	281	0.0322763
inosine-5'-monophosphate dehydrogenase	GF1_28920	3	4	2	487	0.032144
ABC transporter ATP-binding protein	GF1_03340	2	1	1	241	0.0320708
ATP-dependent Clp protease ATP-binding subunit ClpA	GF1_02730	4	5	6	757	0.0319978
hypothetical protein	GF1_23750	1	2	1	205	0.0318525
beta-ketoacyl-ACP reductase	GF1_08770	1	3	1	249	0.0318275
bifunctional NAD(P)H-hydrate repair enzyme	GF1_14960	3	4	3	529	0.0317556
isoleucine--tRNA ligase	GF1_15850	6	5	6	936	0.0314225
ABC transporter substrate-binding protein	GF1_04410	2	1	3	319	0.0314051
hypothetical protein	GF1_24240	2	3	1	335	0.0314019
histidinol-phosphate aminotransferase	GF1_30630	2	3	2	372	0.0313554
glutamyl-tRNA(Gln) amidotransferase subunit A	GF1_30640	2	3	5	485	0.0311298
UTP--glucose-1-phosphate uridylyltransferase	GF1_14010	1	3	2	292	0.0310604
beta-ketoacyl-ACP reductase	GF1_10290	2	1	1	249	0.0310404
DNA gyrase subunit A	GF1_30800	6	4	4	829	0.0310338
diaminopimelate epimerase	GF1_31850	1	2	3	285	0.0309436
C4-dicarboxylate ABC transporter	GF1_10880	2	2	2	334	0.0307453
sugar ABC transporter substrate-binding protein	GF1_21000	5	4	5	790	0.0307304
ABC transporter ATP-binding protein	GF1_03330	2	1	1	255	0.03031
hypothetical protein	GF1_25400	8	3	4	979	0.0301542
ABC transporter ATP-binding protein	GF1_28650	2	1	1	258	0.0299576
ATP-dependent DNA ligase	GF1_27520	2	1	1	259	0.0298419
diaminopimelate decarboxylase	GF1_31840	1	3	5	422	0.0296288
acetoacetate metabolism regulatory protein AtoC	GF1_07470	2	2	5	464	0.0295316
hypothetical protein	GF1_14230	1	5	2	414	0.0286479
ribonucleotide-diphosphate reductase subunit alpha	GF1_12040	5	3	3	724	0.0284428
DNA gyrase subunit B	GF1_30790	3	5	7	803	0.028359
valine--pyruvate transaminase	GF1_08410	3	2	1	418	0.0280357
hypothetical protein	GF1_21580	1	1	2	224	0.0280315
nicotinate-nucleotide--dimethylbenzimidazole phosphoribosyltransferase	GF1_15400	2	2	2	367	0.0279807
peptide chain release factor 2	GF1_02840	1	3	2	326	0.027821
protease HtpX	GF1_26000	2	1	1	278	0.0278024
hydrolase	GF1_25240	1	1	1	185	0.0277539
2-oxoglutarate ferredoxin oxidoreductase subunit beta	GF1_14430	2	1	1	280	0.0276038
threonine synthase	GF1_04700	1	4	4	463	0.0275466
3-oxoacyl-[acyl-carrier-protein] synthase 3	GF1_10250	2	1	2	323	0.0274726
protein TolB	GF1_10600	3	2	1	427	0.0274448
hypothetical protein	GF1_15880	1	1	1	188	0.027311
hypothetical protein	GF1_14650	1	1	2	230	0.0273002
2-oxoglutarate ferredoxin oxidoreductase subunit alpha	GF1_14420	2	2	2	378	0.0271665
ABC transporter substrate-binding protein	GF1_07980	1	2	3	326	0.0270519
xanthan biosynthesis protein XanB	GF1_00990	4	1	1	479	0.0269692
nucleotide pyrophosphatase	GF1_03080	4	2	1	534	0.0268044
galactose-1-phosphate uridylyltransferase	GF1_19540	2	1	2	332	0.0267278
rod shape-determining protein	GF1_23950	2	2	1	345	0.0264474
hypothetical protein	GF1_25350	6	2	4	872	0.0263033
serine--tRNA ligase	GF1_01630	1	2	5	423	0.0262602
rhodanese-like domain-containing protein	GF1_13980	2	2	3	437	0.0261179
hypothetical protein	GF1_07000	3	2	4	583	0.0259909
methylmalonyl-CoA mutase	GF1_29640	4	2	1	555	0.0257902
glycine--tRNA ligase alpha subunit	GF1_27350	2	1	1	300	0.0257635
tryptophan synthase beta chain	GF1_11280	1	4	2	411	0.0254621
hypothetical protein	GF1_07860	1	1	2	248	0.0253187
hypothetical protein	GF1_10670	2	3	1	419	0.0251066
putative 2,3-bisphosphoglycerate-independent phosphoglycerate mutase	GF1_02110	2	2	2	410	0.0250462
lytic murein transglycosylase B	GF1_26810	2	2	1	365	0.0249982
hypothetical protein	GF1_23710	1	1	2	253	0.0248184
glutamine amidotransferase	GF1_09560	1	1	1	207	0.0248042
thioredoxin reductase	GF1_25710	1	2	2	310	0.0247559
molybdopterin oxidoreductase molybdopterin-binding subunit	GF1_03980	1	5	10	849	0.0247548
hypothetical protein	GF1_24370	1	1	1	208	0.0246849
MBL fold metallo-hydrolase	GF1_06970	1	1	1	208	0.0246849
4-hydroxy-3-methylbut-2-enyl diphosphate reductase	GF1_27110	2	1	1	315	0.0245367
methyl-accepting chemotaxis protein	GF1_04190	2	3	4	571	0.0244367
malonyl CoA-acyl carrier protein transacylase	GF1_15830	1	2	2	315	0.024363
type I-C CRISPR-associated protein Cas8c/Csd1	GF1_28760	2	3	4	578	0.0241408
selenocysteine-specific translation factor	GF1_06960	4	2	2	641	0.0241156
hypothetical protein	GF1_14800	3	2	3	584	0.0239865
hypothetical protein	GF1_30410	1	1	1	216	0.0237707
ribulose-phosphate 3-epimerase	GF1_25930	1	1	1	216	0.0237707
signal peptidase I	GF1_27210	1	1	1	216	0.0237707
sigma-54-dependent Fis family transcriptional regulator	GF1_06880	2	3	1	447	0.0235339
D-alanine--D-alanine ligase	GF1_01620	2	1	1	329	0.0234926
hypothetical protein	GF1_20400	1	2	2	327	0.0234689
2-isopropylmalate synthase	GF1_17570	3	3	1	566	0.02317
glutamate synthase	GF1_04780	3	1	3	546	0.0231004
methionyl-tRNA formyltransferase	GF1_28280	1	1	3	322	0.0230547
GTPase Der	GF1_06150	2	2	2	448	0.0229217
ribosomal protein S12 methylthiotransferase RimO	GF1_25630	2	2	2	449	0.0228707
formate dehydrogenase subunit gamma	GF1_07580	1	2	1	288	0.0226728
peptidase M24	GF1_14930	3	1	1	461	0.022394
DNA ligase	GF1_24530	4	2	1	646	0.0221572
AMP-binding protein	GF1_01340	3	2	2	582	0.0221023
1-deoxy-D-xylulose-5-phosphate synthase 1	GF1_13320	4	1	2	637	0.0220766
LPS-assembly protein LptD	GF1_26790	3	4	3	766	0.0219304
acyl-CoA synthetase	GF1_15610	4	2	2	705	0.0219264
site-determining protein	GF1_09010	1	2	1	298	0.0219119
threonine--tRNA ligase	GF1_19090	4	1	2	642	0.0219047
leucine--tRNA ligase	GF1_13690	2	6	4	829	0.0218809
glycerol-3-phosphate dehydrogenase	GF1_04900	2	2	3	525	0.02174
acetyl/propionyl-CoA carboxylase subuit alpha	GF1_29670	3	3	2	669	0.0213136
hemolysin D	GF1_28200	2	1	2	418	0.0212288
glutamate--tRNA ligase	GF1_13020	2	3	1	496	0.021209
hypothetical protein	GF1_04820	1	1	2	297	0.0211416
orotidine 5'-phosphate decarboxylase	GF1_32090	1	1	1	246	0.0208718
hypothetical protein	GF1_00320	3	1	1	495	0.0208559
hypothetical protein	GF1_08580	4	3	3	864	0.020831
hypothetical protein	GF1_03730	1	1	1	247	0.0207873
GTP cyclohydrolase FolE2	GF1_21990	1	1	1	247	0.0207873
hypothetical protein	GF1_00680	1	1	1	249	0.0206203
1-acyl-sn-glycerol-3-phosphate acyltransferase	GF1_32390	1	1	1	250	0.0205379
citrate synthase	GF1_23850	2	1	2	434	0.0204462
methyl-accepting chemotaxis protein	GF1_11210	4	1	3	746	0.0203853
NAD(P)-dependent oxidoreductase	GF1_02560	1	1	1	254	0.0202144
tRNA (guanine-N(1)-)-methyltransferase	GF1_15780	1	1	1	256	0.0200565
hypothetical protein	GF1_19610	1	4	2	528	0.0198199
hypothetical protein	GF1_15980	2	3	5	764	0.0197617
phosphoglucosamine mutase	GF1_07050	2	1	2	450	0.0197192
hypothetical protein	GF1_05740	6	1	1	923	0.019618
hypothetical protein	GF1_04580	3	2	2	659	0.0195198
acyl-[acyl-carrier-protein]--UDP-N-acetylglucosam ine O-acyltransferase	GF1_05990	1	1	1	265	0.0193753
tail-specific protease	GF1_27010	3	2	3	729	0.0192155
valine--tRNA ligase	GF1_02870	3	3	4	887	0.0186561
UDP-glucose 4-epimerase	GF1_24550	1	1	2	337	0.0186322
DHH family phosphoesterase	GF1_22960	1	1	2	342	0.0183598
glucose-6-phosphate isomerase	GF1_25920	1	1	5	531	0.0182915
2,3-bisphosphoglycerate-independent phosphoglycerate mutase	GF1_04690	2	1	3	553	0.0181161
fumarate hydratase class I	GF1_14310	2	3	1	581	0.0181061
hypothetical protein	GF1_03050	3	3	2	789	0.018072
UDP-N-acetyl-d-glucosamine 6-dehydrogenase WbpA	GF1_09820	1	2	2	425	0.0180573
two-component system response regulator	GF1_30660	1	1	2	351	0.017889
hypothetical protein	GF1_12740	1	1	1	289	0.0177663
zinc metalloprotease	GF1_23110	1	1	2	361	0.0173935
hypothetical protein	GF1_14980	2	1	1	445	0.0173687
methylmalonyl-CoA carboxyltransferase	GF1_29660	1	2	3	510	0.017292
hypothetical protein	GF1_09750	3	2	1	682	0.0171832
glycogen synthase	GF1_25510	2	1	2	534	0.0166173
hypothetical protein	GF1_03120	10	6	9	2710	0.0164645
ribose-phosphate pyrophosphokinase	GF1_13060	1	1	1	312	0.0164566
hypothetical protein	GF1_24160	2	1	1	470	0.0164448
two-component sensor histidine kinase	GF1_10720	2	1	1	471	0.0164099
hypothetical protein	GF1_20440	2	1	2	543	0.0163419
hypothetical protein	GF1_01310	1	1	1	316	0.0162483
CTP synthase	GF1_28380	1	2	3	551	0.0160053
tryptophan--tRNA ligase	GF1_05190	1	1	1	322	0.0159455
ribonuclease R	GF1_24060	3	1	2	739	0.0155186
SLC13 family permease	GF1_10780	2	1	3	659	0.0152021
4Fe-4S ferredoxin	GF1_06330	1	1	1	341	0.0150571
two-component system response regulator	GF1_06050	1	1	1	347	0.0147967
phosphate starvation protein PhoH	GF1_11800	1	1	1	347	0.0147967
quinolinate synthase A	GF1_03770	1	1	1	349	0.0147119
hypothetical protein	GF1_07060	1	1	1	352	0.0145865
hypothetical protein	GF1_01190	2	1	4	792	0.0140944
chain-length determining protein	GF1_24910	1	1	3	527	0.0140866
prephenate dehydratase	GF1_17190	1	1	1	367	0.0139904
hypothetical protein	GF1_06040	4	1	1	941	0.0137282
hypothetical protein	GF1_26320	1	1	1	380	0.0135118
hypothetical protein	GF1_31050	2	2	1	703	0.0129792
Lon protease	GF1_11860	2	1	3	795	0.0126015
hypothetical protein	GF1_10070	1	2	1	520	0.0125572
DNA polymerase III subunit gamma/tau	GF1_18010	2	1	1	619	0.0124864
hypothetical protein	GF1_09360	2	1	1	635	0.0121717
hypothetical protein (YedE)	GF1_30690	1	1	1	423	0.0121382
bifunctional homocysteine S-methyltransferase/methylenetetrahydrofolate reductase	GF1_05580	2	1	1	637	0.0121335
hypothetical protein	GF1_24450	1	3	2	750	0.0120928
hypothetical protein	GF1_30280	1	1	1	426	0.0120527
glucose-1-phosphate adenylyltransferase	GF1_22940	1	1	1	429	0.0119685
phosphoenolpyruvate carboxykinase [ATP] 2	GF1_18450	1	1	2	537	0.0116928
hypothetical protein	GF1_04860	1	1	1	447	0.0114865
hypothetical protein	GF1_26330	3	1	1	906	0.0113948
hypothetical protein	GF1_06080	1	1	4	764	0.0112149
hypothetical protein	GF1_06030	1	1	2	561	0.0111926
GTP-binding protein	GF1_01240	1	2	1	599	0.0109011
peptidase	GF1_29470	2	1	3	981	0.0102122
NADH:ubiquinone oxidoreductase subunit M	GF1_31140	1	1	1	516	0.00995051
hypothetical protein	GF1_11270	1	1	1	534	0.0096151
L-aspartate oxidase	GF1_30910	1	1	1	541	0.00949069
acylneuraminate cytidylyltransferase	GF1_08850	1	1	1	571	0.00899206
metal-transporting ATPase	GF1_21480	2	1	1	867	0.00891471
hypothetical protein	GF1_08180	1	1	2	722	0.00869674
hypothetical protein	GF1_15450	1	1	1	591	0.00868776
alpha-1,4 glucan phosphorylase	GF1_22370	1	1	2	731	0.00858966
ribonuclease	GF1_12190	1	1	1	674	0.0076179
ferrous iron transport protein B	GF1_17660	1	1	1	722	0.00711145
aminopeptidase N	GF1_18470	1	1	1	730	0.00703351
hypothetical protein	GF1_19990	1	1	3	1441	0.00515172

## Sheet: Table_S7
Supplementary Table 7. Proteins detected in SR. Protein description is based on annotation by DFAST and manual curation using the BLAST algorithm. Relative protein content (%) is based on the average NSAF values of the biological triplicates. Proteins are listed in descending order of the average NSAF value (%).
Protein description	Locus tag	PSMs_SR_A	PSMs_SR_B	PSMs_SR_C	Length (AAs)	NSAF(%)_SR_average
adenylylsulfate reductase subunit beta (AprB)	GF1_23670	167	141	125	141	2.20476
sulfurtransferase TusA family protein (TusA)	GF1_30700	58	132	54	85	1.96775
adenylylsulfate reductase subunit alpha (AprA)	GF1_23660	504	711	654	671	1.95915
hypothetical protein	GF1_31330	103	139	100	152	1.58271
hypothetical protein	GF1_02000	303	313	266	422	1.48761
manganese-dependent inorganic pyrophosphatase	GF1_22060	128	339	191	307	1.46702
sulfate adenylyltransferase (Sat)	GF1_19970	258	351	261	426	1.4364
60 kDa chaperonin	GF1_27920	293	408	318	549	1.30466
sulfite reductase, dissimilatory-type subunit alpha (DsrA)	GF1_25910	153	280	224	426	1.07347
elongation factor Tu	GF1_23620	143	223	197	396	0.996067
ATP synthase subunit beta	GF1_25010	195	282	183	473	0.978114
ATP synthase subunit alpha	GF1_25030	222	205	209	507	0.897308
flagellin	GF1_08700	203	149	161	495	0.748367
basic amino acid ABC transporter substrate-binding protein	GF1_30380	70	119	67	244	0.729836
10 kDa chaperonin	GF1_27910	17	52	28	96	0.688009
formate dehydrogenase iron-sulfur subunit	GF1_07590	62	86	37	195	0.664672
cold-shock protein	GF1_17210	6	32	23	66	0.62461
C4-dicarboxylate ABC transporter substrate-binding protein	GF1_14400	89	105	84	323	0.609102
sulfite reductase, dissimilatory-type (DsrC)	GF1_24490	24	34	31	106	0.590434
DNA-binding protein HU-beta	GF1_17160	25	26	23	90	0.585123
ATP synthase epsilon chain	GF1_25000	43	35	34	138	0.583582
ATP synthase subunit delta	GF1_25040	36	54	39	165	0.547653
sulfite reductase, dissimilatory-type beta subunit (DsrB)	GF1_25900	47	168	88	379	0.541675
adenylate kinase	GF1_02090	30	76	61	224	0.513665
formate dehydrogenase	GF1_07600	178	265	221	932	0.499751
50S ribosomal protein L7/L12	GF1_23550	35	30	17	129	0.456043
hypothetical protein	GF1_18120	9	20	26	84	0.455984
thioredoxin	GF1_25700	21	23	23	109	0.43669
carbon-monoxide dehydrogenase catalytic subunit	GF1_01790	201	99	68	625	0.433528
hypothetical protein	GF1_20300	19	25	18	102	0.428019
hypothetical protein	GF1_18160	11	11	12	61	0.397484
heterodisulfide reductase subunit A (QmoB)	GF1_23640	101	189	135	753	0.392071
hypothetical protein (Chp1)	GF1_30730	11	11	10	63	0.362076
mercuric reductase	GF1_02600	16	13	4	66	0.359719
methylviologen-reducing hydrogenase subunit alpha	GF1_18140	51	89	90	449	0.357999
chaperone protein DnaK	GF1_05180	88	139	99	650	0.35058
hypothetical protein	GF1_29420	6	10	6	44	0.348275
ATP synthase gamma chain	GF1_25020	36	74	30	292	0.329977
transcriptional regulator	GF1_22240	17	36	16	144	0.329676
50S ribosomal protein L1	GF1_23570	41	26	40	236	0.328989
hypothetical protein	GF1_01060	13	32	21	145	0.312954
response regulator	GF1_10080	16	19	21	128	0.310004
50S ribosomal protein L9	GF1_13710	18	25	24	153	0.308278
hypothetical protein	GF1_04620	50	44	40	319	0.301048
30S ribosomal protein S7	GF1_23510	19	27	20	157	0.295152
universal stress protein	GF1_28520	14	19	28	149	0.289319
response regulator	GF1_09330	7	26	19	123	0.287934
hypothetical protein (DsrD)	GF1_25890	7	14	12	81	0.282964
trigger factor	GF1_11830	50	71	58	446	0.281985
ferredoxin	GF1_08020	7	7	10	61	0.28076
hypothetical protein	GF1_25050	21	21	21	163	0.275573
50S ribosomal protein L10	GF1_23560	16	31	21	172	0.274136
branched chain amino acid ABC transporter substrate-binding protein	GF1_07420	30	58	59	374	0.273848
elongation factor Ts	GF1_23170	20	23	32	197	0.270363
integration host factor subunit beta	GF1_28900	11	10	14	93	0.269459
hypothetical protein	GF1_02720	72	81	50	539	0.26682
hypothetical protein	GF1_01050	18	59	35	286	0.26654
hydrogenase 2 large subunit (HynA)	GF1_18090	63	71	78	566	0.265907
hypothetical protein	GF1_06910	36	28	38	277	0.265191
50S ribosomal protein L15	GF1_23280	14	19	22	147	0.263954
50S ribosomal protein L19	GF1_15760	10	16	17	115	0.262175
integration host factor subunit beta	GF1_25620	11	15	9	95	0.25877
acyl carrier protein	GF1_10300	5	18	6	76	0.256659
50S ribosomal protein L14	GF1_23370	14	17	13	122	0.25488
30S ribosomal protein S10	GF1_23480	10	17	11	104	0.254476
5-methyltetrahydrofolate:corrinoid/iron-sulfur protein Co-methyltransferase	GF1_31690	28	34	40	298	0.242419
ATP synthase subunit b	GF1_25060	18	17	13	143	0.239787
hypothetical protein	GF1_21470	13	16	18	140	0.237597
30S ribosomal protein S2	GF1_23180	32	28	26	266	0.231765
30S ribosomal protein S16	GF1_15810	12	7	8	85	0.231569
heterodisulfide reductase subunit A (QmoA)	GF1_23650	32	70	37	417	0.229482
hypothetical protein	GF1_18180	88	113	103	941	0.228014
50S ribosomal protein L3	GF1_23470	20	22	21	197	0.227119
30S ribosomal protein S4	GF1_23220	14	30	21	199	0.225787
acetolactate synthase small subunit	GF1_20140	17	17	16	160	0.222779
hypothetical protein	GF1_32310	41	36	33	354	0.222717
acetolactate synthase	GF1_20130	27	90	66	566	0.220796
50S ribosomal protein L6	GF1_23320	16	17	21	180	0.21353
phosphoribosylaminoimidazolecarboxamide formyltransferase	GF1_24290	30	60	42	429	0.213195
hypothetical protein	GF1_06870	15	16	4	119	0.208492
DUF302 domain-containing protein	GF1_12110	9	16	15	137	0.203765
hypothetical protein	GF1_07620	16	24	22	214	0.203323
hypothetical protein	GF1_12720	116	106	107	1163	0.202437
hypothetical protein	GF1_06520	38	14	18	257	0.202264
carbonic anhydrase	GF1_24870	14	26	17	196	0.201888
general stress protein CTC	GF1_13070	15	18	19	185	0.199047
30S ribosomal protein S5	GF1_23300	14	19	15	170	0.198684
phosphoenolpyruvate synthase	GF1_21790	66	96	69	816	0.198533
50S ribosomal protein L5	GF1_23350	22	15	12	180	0.197337
bifunctional protein FolD	GF1_14180	20	33	30	295	0.196784
hypothetical protein	GF1_10100	29	32	38	358	0.196532
amino acid ABC transporter substrate-binding protein	GF1_32150	18	45	33	337	0.196079
hypothetical protein (Chp2)	GF1_30720	8	12	12	115	0.195422
hypothetical protein	GF1_07860	24	25	19	248	0.195034
methyl viologen-reducing hydrogenase subunit gamma	GF1_18150	18	30	37	309	0.192918
pilus assembly protein	GF1_20120	5	11	5	75	0.192403
50S ribosomal protein L24	GF1_23360	5	12	14	112	0.192086
hypothetical protein	GF1_10850	9	16	6	112	0.191563
50S ribosomal protein L23	GF1_23450	7	11	8	96	0.189385
aldehyde ferredoxin oxidoreductase	GF1_08000	46	64	45	575	0.189358
hypothetical protein	GF1_06530	14	6	9	113	0.189165
50S ribosomal protein L21	GF1_15060	5	13	10	103	0.187036
hypothetical protein	GF1_21970	17	19	18	206	0.186046
peroxidase	GF1_30430	9	30	15	197	0.185948
branched-chain amino acid ABC transporter substrate-binding protein	GF1_03300	30	33	37	383	0.18554
ribosome-recycling factor	GF1_23150	12	18	18	183	0.184209
putative thiol peroxidase	GF1_02220	15	16	12	167	0.182955
membrane protein	GF1_20370	16	23	20	228	0.181811
hypothetical protein	GF1_22470	9	10	9	110	0.180666
pyruvate-flavodoxin oxidoreductase	GF1_20380	89	111	101	1179	0.180389
hypothetical protein	GF1_07730	8	12	12	126	0.178361
hypothetical protein	GF1_14270	7	13	10	117	0.178306
elongation factor G	GF1_12770	48	63	62	688	0.177411
oxidoreductase (HynB)	GF1_18100	18	38	36	362	0.176448
30S ribosomal protein S3	GF1_23410	13	19	22	217	0.175128
D-3-phosphoglycerate dehydrogenase	GF1_13030	34	56	43	532	0.174591
50S ribosomal protein L22	GF1_23420	9	10	8	110	0.17414
30S ribosomal protein S8	GF1_23330	13	9	9	130	0.172653
hypothetical protein	GF1_10430	4	8	8	81	0.171822
heat-shock protein Hsp20	GF1_29280	12	12	14	158	0.17154
dinitrogenase iron-molybdenum cofactor biosynthesis	GF1_12130	7	12	13	131	0.170937
DNA-directed RNA polymerase subunit alpha	GF1_23210	26	26	30	347	0.168544
transaldolase	GF1_31900	14	18	19	214	0.168342
hypothetical protein	GF1_13740	12	11	9	136	0.16832
50S ribosomal protein L29	GF1_23390	4	6	5	63	0.166966
hypothetical protein	GF1_22350	14	16	12	179	0.166229
flagellin	GF1_08710	32	47	38	496	0.165509
BMP family ABC transporter substrate-binding protein	GF1_31550	20	35	28	353	0.163912
transcription termination factor Rho	GF1_13130	24	38	35	415	0.163729
hydrogenase assembly protein HypC	GF1_18270	5	8	8	90	0.163513
hypothetical protein	GF1_19380	3	8	9	85	0.162787
hypothetical protein	GF1_18200	12	16	12	173	0.162762
30S ribosomal protein S13	GF1_23240	8	10	10	122	0.162235
6,7-dimethyl-8-ribityllumazine synthase	GF1_23720	12	12	11	154	0.162011
nitrate reductase	GF1_13610	40	68	61	737	0.160198
50S ribosomal protein L18	GF1_23310	5	12	11	121	0.16
protein GrpE	GF1_05170	15	18	12	200	0.158993
glutamate 2,3-aminomutase	GF1_14360	37	42	37	519	0.158487
amino acid-binding protein	GF1_03290	10	12	10	143	0.158285
30S ribosomal protein S1	GF1_28890	34	52	44	579	0.157357
glyceraldehyde-3-phosphate dehydrogenase	GF1_27170	27	34	29	406	0.156517
flavodoxin	GF1_07110	11	14	14	177	0.155649
hypothetical protein	GF1_23890	9	15	16	180	0.155618
hypothetical protein	GF1_30480	7	6	10	107	0.154241
hypothetical protein	GF1_08690	10	8	7	117	0.153769
hypothetical protein	GF1_05570	34	36	36	491	0.153576
ferredoxin	GF1_12150	5	4	4	61	0.153351
hypothetical protein	GF1_24090	11	14	12	173	0.150949
porphobilinogen deaminase	GF1_02080	18	35	15	312	0.150421
C4-dicarboxylate ABC transporter	GF1_10880	20	25	26	334	0.150298
hypothetical protein	GF1_18210	13	24	29	308	0.149807
S-adenosylmethionine synthase	GF1_05590	18	37	29	389	0.149683
4Fe-4S ferredoxin (DsrO)	GF1_26950	15	25	21	287	0.148493
30S ribosomal protein S15	GF1_01470	3	7	9	89	0.148476
hypothetical protein	GF1_06550	12	4	15	154	0.148316
ATP-dependent Clp protease proteolytic subunit	GF1_11840	13	13	15	199	0.146946
elongation factor G 2	GF1_27080	30	57	59	695	0.14647
phosphomethylpyrimidine synthase 1	GF1_02520	21	30	40	447	0.143537
hydroxylamine reductase	GF1_17480	28	45	38	543	0.143008
nucleoside-diphosphate kinase	GF1_17980	7	11	12	148	0.142246
molybdenum cofactor sulfurase	GF1_32250	5	13	11	142	0.140722
4-hydroxy-tetrahydrodipicolinate synthase	GF1_31860	15	23	21	294	0.140722
50S ribosomal protein L11	GF1_23580	9	11	8	141	0.140269
hypothetical protein	GF1_23770	14	14	13	211	0.13852
malate dehydrogenase	GF1_15220	15	19	26	308	0.137894
ATP phosphoribosyltransferase	GF1_13860	19	19	18	290	0.137664
hypothetical protein	GF1_24700	10	17	9	182	0.137526
nitrogen fixation protein NifU	GF1_21820	12	24	19	278	0.137279
aspartokinase	GF1_14520	24	29	28	421	0.136151
50S ribosomal protein L17	GF1_23200	6	8	8	114	0.136094
hypothetical protein	GF1_25840	2	7	7	81	0.135557
hypothetical protein	GF1_26290	12	20	15	242	0.135544
MglB protein	GF1_08600	10	8	7	133	0.13527
aspartate aminotransferase	GF1_07040	20	26	29	393	0.134798
preprotein translocase subunit YajC	GF1_29140	4	8	10	114	0.134678
hypothetical protein	GF1_09130	4	10	11	129	0.134235
integration host factor subunit alpha	GF1_10400	6	7	5	95	0.13409
histidine triad nucleotide-binding protein	GF1_01200	5	11	6	113	0.134054
50S ribosomal protein L2	GF1_23440	15	21	16	273	0.133838
universal stress protein UspA	GF1_12160	10	14	8	170	0.132025
3-isopropylmalate dehydrogenase	GF1_05030	18	31	19	361	0.13106
30S ribosomal protein S9	GF1_05820	7	8	9	130	0.131008
hypothetical protein	GF1_14200	50	59	54	897	0.128677
thiosulfate reductase-type protein (PhsA-2)	GF1_10120	34	44	50	705	0.128279
single-stranded DNA-binding protein	GF1_14880	8	11	7	143	0.127703
universal stress protein	GF1_14380	11	9	10	169	0.127607
50S ribosomal protein L4	GF1_23460	10	14	13	207	0.125766
4Fe-4S ferredoxin (DsrK)	GF1_26970	18	37	39	524	0.124819
polyribonucleotide nucleotidyltransferase	GF1_01480	40	44	38	694	0.124803
DNA-directed RNA polymerase subunit beta'	GF1_23530	74	80	83	1356	0.124248
hydrogenase accessory protein HypB	GF1_18040	15	14	12	236	0.124188
carbonic anhydrase	GF1_25480	7	20	18	250	0.123851
integration host factor subunit alpha	GF1_19150	6	6	5	98	0.123632
protein-export protein SecB	GF1_27310	9	10	8	155	0.123583
DNA-directed RNA polymerase subunit omega	GF1_19580	5	4	6	88	0.122615
DNA-directed RNA polymerase subunit beta	GF1_23540	76	73	83	1357	0.122122
50S ribosomal protein L30	GF1_23290	3	3	4	59	0.120928
acetyl-CoA decarbonylase	GF1_14210	27	52	48	735	0.120261
malate dehydrogenase	GF1_10840	22	30	29	477	0.119629
aminotransferase	GF1_04200	17	23	28	402	0.119389
lysyl-tRNA synthetase	GF1_05110	22	33	29	496	0.118812
hypothetical protein	GF1_07950	17	15	14	278	0.118575
phenylacetate-coenzyme A ligase	GF1_03280	15	25	32	432	0.11693
isocitrate dehydrogenase [NADP]	GF1_32410	15	28	25	405	0.11693
8-amino-3,8-dideoxy-alpha-D-manno-octulosonate transaminase	GF1_15250	19	25	22	399	0.116615
transcription termination/antitermination protein NusG	GF1_23590	8	10	11	176	0.116537
acetyl-coenzyme A synthetase	GF1_25320	30	44	35	661	0.115695
hypothetical protein (DsrE-2)	GF1_30710	3	5	10	110	0.115337
ABC transporter substrate-binding protein	GF1_12870	18	17	22	358	0.113828
type I-C CRISPR-associated protein Cas7/Csd2	GF1_28750	12	19	17	296	0.113564
ABC transporter substrate-binding protein	GF1_31350	16	36	35	533	0.11316
hypothetical protein	GF1_18170	5	3	2	65	0.112248
carbon storage regulator	GF1_08870	2	6	5	80	0.111523
hypothetical protein	GF1_14540	6	6	7	122	0.111079
enolase	GF1_10410	19	26	23	431	0.111067
hypothetical protein	GF1_29880	4	3	3	65	0.111007
corrinoid/iron-sulfur protein large subunit	GF1_14220	19	27	25	451	0.110705
ATP-dependent zinc metalloprotease FtsH	GF1_29350	32	34	32	630	0.110622
CarD family transcriptional regulator	GF1_13090	8	10	6	153	0.110596
rubrerythrin	GF1_30420	8	12	10	191	0.110145
phosphoglycerate kinase	GF1_27150	16	24	22	396	0.109877
nitrogen regulatory protein P-II	GF1_01030	5	4	8	112	0.10916
formate--tetrahydrofolate ligase	GF1_21850	29	33	28	587	0.108692
chemotaxis protein CheW	GF1_13800	9	8	7	159	0.108128
delta-aminolevulinic acid dehydratase	GF1_12070	18	17	14	325	0.107715
phosphoribosylaminoimidazole-succinocarboxamide synthase	GF1_18790	16	12	16	297	0.106846
branched chain amino acid ABC transporter substrate-binding protein	GF1_28680	17	22	16	366	0.105895
30S ribosomal protein S17	GF1_23380	3	5	5	86	0.105788
30S ribosomal protein S12	GF1_23520	7	5	6	123	0.105771
hypothetical protein	GF1_32120	10	10	9	196	0.105468
30S ribosomal protein S20	GF1_09540	6	4	3	90	0.104834
50S ribosomal protein L27	GF1_15050	3	7	3	85	0.10479
tol-pal system protein YbgF	GF1_10610	16	19	16	346	0.10431
50S ribosomal protein L31	GF1_13140	1	4	6	73	0.104055
methyl-viologen-reducing hydrogenase subunit delta	GF1_00870	6	8	6	136	0.103522
hypothetical protein	GF1_30390	13	9	8	210	0.103462
D-3-phosphoglycerate dehydrogenase	GF1_05530	18	18	21	393	0.103448
spermidine/putrescine ABC transporter substrate-binding protein	GF1_04950	14	19	18	352	0.102073
carbon-monoxide dehydrogenase catalytic subunit	GF1_14190	19	39	39	662	0.101887
chaperone protein ClpB	GF1_24140	40	38	45	863	0.101857
hypothetical protein	GF1_03830	14	20	20	373	0.101845
cupin	GF1_12920	4	7	6	117	0.101362
MBL fold metallo-hydrolase	GF1_30470	13	25	21	406	0.101035
orotate phosphoribosyltransferase	GF1_05940	8	8	10	184	0.100801
glutamate dehydrogenase	GF1_22110	17	22	25	449	0.100709
hypothetical protein	GF1_15090	8	8	6	156	0.100487
30S ribosomal protein S21 A	GF1_01570	3	3	3	64	0.100264
3-isopropylmalate dehydratase small subunit	GF1_14860	4	9	12	175	0.099495
indolepyruvate oxidoreductase subunit IorA	GF1_03260	22	32	31	602	0.0992421
ribose-phosphate pyrophosphokinase	GF1_13060	12	17	15	312	0.0991476
50S ribosomal protein L16	GF1_23400	7	6	6	138	0.0987851
adenosylhomocysteinase	GF1_05600	14	23	23	428	0.0981529
enoyl-[acyl-carrier-protein] reductase [NADPH] FabL	GF1_05560	9	14	12	250	0.0980686
hypothetical protein	GF1_27290	4	4	3	80	0.0979751
hypothetical protein	GF1_13950	22	30	30	590	0.0979335
ABC transporter ATP-binding protein	GF1_02970	14	5	12	234	0.0978919
glyceraldehyde-3-phosphate dehydrogenase	GF1_25490	13	16	17	334	0.0974424
heterodisulfide reductase subunit E (QmoC)	GF1_23630	9	25	23	403	0.0974241
hypothetical protein	GF1_27070	6	11	15	230	0.0974236
hypothetical protein	GF1_23750	9	9	10	205	0.0974077
3-phosphoserine/phosphohydroxythreonine aminotransferase	GF1_14500	15	22	13	360	0.097241
hypothetical protein	GF1_07280	8	5	5	135	0.0969663
aspartyl/glutamyl-tRNA(Asn/Gln) amidotransferase subunit B	GF1_30940	19	26	20	473	0.0966517
acetyl-CoA carboxylase subunit alpha	GF1_10550	17	25	24	480	0.0966001
hydrogenase subunit CooU	GF1_17900	6	9	9	175	0.0963149
lipoprotein	GF1_00300	30	32	36	728	0.0957711
branched-chain-amino-acid aminotransferase 2	GF1_27900	13	19	17	361	0.0953281
membrane protein	GF1_14970	7	8	5	149	0.095031
peptidylprolyl isomerase	GF1_05360	16	17	13	346	0.0944869
universal stress protein	GF1_03740	5	10	7	162	0.0940951
hypothetical protein	GF1_02950	10	8	16	262	0.0933272
LL-diaminopimelate aminotransferase	GF1_28340	15	22	17	407	0.0930669
uroporphyrinogen decarboxylase	GF1_03710	15	13	16	343	0.0920036
aspartyl/glutamyl-tRNA(Asn/Gln) amidotransferase subunit C	GF1_30650	4	5	4	100	0.0917844
tetrathionate reductase-type protein subunit B	GF1_09460	6	13	14	251	0.0913733
branched-chain amino acid ABC transporter substrate-binding protein	GF1_31040	13	17	20	387	0.0912711
phosphomethylpyrimidine synthase	GF1_11200	18	20	19	444	0.0911361
50S ribosomal protein L13	GF1_05830	6	5	7	142	0.09105
acetylglutamate kinase	GF1_31770	10	15	13	294	0.0906671
hypothetical protein	GF1_06260	2	4	2	61	0.0905422
hypothetical protein	GF1_05480	4	4	3	87	0.0900921
hypothetical protein	GF1_04250	9	12	8	227	0.0898703
protein translocase subunit SecA	GF1_08080	30	39	39	849	0.0897914
ketose-bisphosphate aldolase	GF1_13220	16	20	18	426	0.0895528
electron transfer flavoprotein subunit beta	GF1_10270	9	13	11	259	0.0894854
hypothetical protein	GF1_13600	10	13	11	268	0.0894599
hypothetical protein	GF1_24540	1	4	3	61	0.0892197
adenylosuccinate synthetase	GF1_19590	17	19	18	434	0.0883075
prepilin-type N-terminal cleavage/methylation domain-containing protein	GF1_08570	10	6	7	190	0.0881359
homoserine dehydrogenase	GF1_02100	17	20	17	435	0.0878854
RNA polymerase-binding transcription factor DksA	GF1_19550	3	5	7	120	0.0877791
phosphoribosylglycinamide formyltransferase	GF1_21960	7	9	8	193	0.0877501
phospho-2-dehydro-3-deoxyheptonate aldolase	GF1_31710	17	17	21	448	0.0875757
cysteine desulfurase NifS	GF1_21830	13	17	19	396	0.0873839
iron-sulfur cluster carrier protein	GF1_06980	9	15	16	321	0.0872622
fructose-1,6-bisphosphatase class 1	GF1_12860	12	17	13	339	0.0870157
thiosulfate reductase-type protein (PhsA-1)	GF1_30490	28	24	33	701	0.0870045
inositol-3-phosphate synthase	GF1_14290	12	15	18	366	0.0870014
hypothetical protein	GF1_07010	7	11	8	209	0.08699
hypothetical protein	GF1_10350	6	6	7	156	0.0868697
hypothetical protein	GF1_05470	3	4	6	106	0.086727
bifunctional protein PyrR	GF1_21950	5	8	9	178	0.0867079
CTP synthase	GF1_28380	18	28	22	551	0.0863858
protein HflC	GF1_23820	13	13	12	315	0.0859959
hypothetical protein	GF1_13820	25	18	22	548	0.0856982
DNA recombination/repair protein RecA	GF1_29270	9	17	17	352	0.0851539
argininosuccinate synthase	GF1_31810	15	19	14	398	0.0850677
hypothetical protein	GF1_07630	24	23	27	622	0.084994
30S ribosomal protein S14 type Z	GF1_23340	3	1	3	61	0.0847831
hypothetical protein	GF1_11060	14	6	16	313	0.0843474
2-oxoglutarate ferredoxin oxidoreductase subunit gamma	GF1_14440	12	5	6	202	0.0841706
methyl-accepting chemotaxis protein	GF1_17870	28	25	28	691	0.0839702
hypothetical protein	GF1_25570	3	8	7	148	0.0837919
ABC transporter ATP-binding protein	GF1_07390	6	6	20	275	0.0832142
hypothetical protein	GF1_14530	16	14	17	406	0.0829956
aspartate--tRNA(Asp/Asn) ligase	GF1_02630	18	28	24	593	0.0826885
riboflavin biosynthesis protein RibBA	GF1_23730	10	18	20	406	0.0826327
glycine--tRNA ligase beta subunit	GF1_19510	23	30	28	692	0.0825774
propionyl-CoA synthetase	GF1_29580	20	25	28	630	0.0819605
Sec-independent protein translocase protein TatA	GF1_04750	2	2	3	61	0.0818984
hypothetical protein	GF1_18190	2	3	2	60	0.0816751
gamma-glutamyl phosphate reductase	GF1_15020	17	17	14	421	0.0812562
sigma-54-dependent Fis family transcriptional regulator	GF1_06880	21	7	21	447	0.0809897
hypothetical protein	GF1_24670	8	5	7	180	0.080701
hypothetical protein	GF1_04610	22	25	22	608	0.0804688
thioredoxin reductase	GF1_10560	12	11	11	304	0.0800236
phenylalanine--tRNA ligase alpha subunit	GF1_19130	12	15	11	336	0.0798139
signal transduction protein	GF1_15620	5	8	12	221	0.0795819
hypothetical protein	GF1_27280	11	10	8	261	0.0795115
ferritin	GF1_02570	5	6	8	170	0.0792412
hypothetical protein	GF1_27020	1	2	2	44	0.0790773
NADH dehydrogenase	GF1_24300	10	7	7	220	0.0789472
DNA polymerase III subunit beta	GF1_30760	12	15	15	377	0.0787504
aliphatic sulfonate ABC transporter substrate-binding protein	GF1_13530	11	13	12	324	0.0786779
aspartate-semialdehyde dehydrogenase	GF1_05050	14	14	13	372	0.0785691
4-hydroxy-tetrahydrodipicolinate reductase	GF1_31870	8	12	10	270	0.0779176
rod shape-determining protein	GF1_23950	11	14	13	345	0.0777742
hypothetical protein	GF1_02240	7	7	8	202	0.0776764
L-seryl-tRNA(Sec) selenium transferase	GF1_17370	20	19	13	479	0.0775193
phenylalanine--tRNA ligase beta subunit	GF1_19140	27	32	30	814	0.0774184
dihydroxy-acid dehydratase	GF1_28860	16	24	27	609	0.0773408
tyrosine--tRNA ligase	GF1_22430	10	18	17	407	0.0771383
ABC transporter permease	GF1_02960	19	9	15	414	0.0761915
triosephosphate isomerase	GF1_27140	7	9	11	251	0.0760533
adenylosuccinate lyase	GF1_14590	11	18	23	480	0.0760437
acyl-CoA dehydrogenase	GF1_10260	10	12	19	383	0.0759676
hypothetical protein	GF1_27130	7	4	3	135	0.0758046
TIGR00153 family protein	GF1_06210	7	9	7	215	0.0754322
transcription elongation factor GreA	GF1_13930	6	6	5	161	0.0752543
tryptophan synthase beta chain	GF1_15680	12	22	15	453	0.0751587
hypothetical protein	GF1_05850	6	9	8	216	0.0747094
hypothetical protein	GF1_24260	2	3	2	66	0.0742501
NADH-quinone oxidoreductase subunit D	GF1_04260	11	14	14	372	0.074059
aminodeoxyfutalosine synthase	GF1_18910	10	12	16	364	0.0740165
putative transcriptional regulatory protein	GF1_20800	6	8	12	249	0.0738399
hypothetical protein	GF1_19940	7	5	7	186	0.0738045
hypothetical protein	GF1_05490	2	2	2	58	0.0737575
50S ribosomal protein L20	GF1_19120	3	3	4	97	0.0735543
hypothetical protein	GF1_01420	24	38	34	915	0.0734752
inosine-5'-monophosphate dehydrogenase	GF1_28920	12	19	20	487	0.0734466
methyl-accepting chemotaxis protein	GF1_13810	30	15	27	718	0.0733662
menaquinol oxidoreductase (DsrM)	GF1_26980	7	13	13	314	0.0732974
hypothetical protein	GF1_15280	11	5	7	231	0.0732545
carbon monoxide dehydrogenase	GF1_22090	7	11	9	258	0.0732511
hypothetical protein	GF1_05710	11	15	16	407	0.0727475
hypothetical protein	GF1_22380	6	3	5	141	0.0726826
1,4-alpha-glucan-branching protein	GF1_29210	4	4	2	98	0.0726545
hypothetical protein	GF1_09840	11	16	19	447	0.0724483
hypothetical protein	GF1_10310	5	5	3	128	0.0723368
hypothetical protein	GF1_13040	3	5	3	106	0.0722834
hydrogenase expression/formation protein HypE	GF1_18290	11	11	12	336	0.0721622
ATPase	GF1_13830	38	29	29	960	0.0721009
translation initiation factor IF-1	GF1_23250	2	3	3	78	0.0720304
proline--tRNA ligase	GF1_23080	13	23	22	573	0.0706685
non-canonical purine NTP pyrophosphatase	GF1_30820	5	7	10	220	0.0705877
hypothetical protein	GF1_14250	23	38	42	1023	0.0705515
hypothetical protein	GF1_17550	1	4	1	57	0.0702925
hypothetical protein	GF1_13730	2	4	2	79	0.0699123
hypothetical protein	GF1_15640	1	3	3	69	0.0698526
ribosomal silencing factor RsfS	GF1_04680	5	4	4	134	0.069809
hypothetical protein	GF1_20400	4	14	15	327	0.0693519
TIGR00153 family protein	GF1_06230	6	8	8	225	0.0689541
30S ribosomal protein S11	GF1_23230	3	5	5	132	0.0689225
2-oxoglutarate ferredoxin oxidoreductase subunit beta	GF1_14430	9	9	9	280	0.0687525
uridylate kinase	GF1_23160	7	9	7	236	0.06872
2-oxoglutarate ferredoxin oxidoreductase subunit alpha	GF1_14420	11	8	17	378	0.0686988
ATP-dependent protease ATPase subunit HslU	GF1_13360	17	15	14	480	0.0686744
hypothetical protein	GF1_04770	9	13	15	380	0.0685478
hypothetical protein	GF1_19170	9	9	8	271	0.0683869
UTP--glucose-1-phosphate uridylyltransferase	GF1_14010	9	9	10	292	0.0683855
aconitate hydratase	GF1_05540	16	27	20	643	0.0683409
peptidyl-prolyl cis-trans isomerase	GF1_13840	5	5	4	146	0.0683355
thioredoxin	GF1_24400	6	6	4	167	0.068252
6-carboxy-5,6,7,8-tetrahydropterin synthase	GF1_09830	4	3	5	127	0.0681194
hypothetical protein	GF1_20500	3	2	1	64	0.0681033
acyl-CoA synthetase	GF1_15610	23	21	23	705	0.0680158
methionine--tRNA ligase	GF1_00160	23	19	19	649	0.0675417
hypothetical protein	GF1_04790	13	12	10	371	0.0674675
hypothetical protein	GF1_05730	6	6	4	169	0.0674443
RND transporter	GF1_03480	12	9	11	345	0.0669045
hypothetical protein	GF1_27360	2	4	2	84	0.0657509
transcription termination/antitermination protein NusA	GF1_01410	17	15	14	503	0.0655343
hypothetical protein	GF1_00680	7	8	8	249	0.0655149
peptide chain release factor 1	GF1_13150	14	9	9	355	0.0654744
peptidyl-prolyl cis-trans isomerase	GF1_23040	5	8	9	237	0.0651224
glutamyl-tRNA(Gln) amidotransferase subunit A	GF1_30640	12	18	15	485	0.0650652
peptidylprolyl isomerase	GF1_24480	15	14	15	484	0.065004
hypothetical protein	GF1_05500	4	3	3	111	0.065004
hypothetical protein	GF1_27000	6	5	5	177	0.0649343
hypoxanthine phosphoribosyltransferase	GF1_00290	3	6	7	172	0.0648608
hypothetical protein	GF1_24390	2	2	2	66	0.0648172
GMP synthase [glutamine-hydrolyzing]	GF1_28930	16	17	14	516	0.0647487
hypothetical protein	GF1_21330	5	3	4	135	0.0646803
transketolase	GF1_13670	19	18	21	643	0.064469
pyrroline-5-carboxylate reductase	GF1_07450	8	7	8	256	0.0644109
MEMO1 family protein	GF1_07230	8	8	8	266	0.0643299
hypothetical protein	GF1_10480	4	5	6	165	0.0643283
signal recognition particle protein	GF1_15820	11	16	15	459	0.0642984
hypothetical protein	GF1_27260	20	19	14	592	0.0639352
response regulator receiver modulated metal-depenent phosphohydrolase	GF1_06010	16	6	11	382	0.0638966
iron transporter FeoA	GF1_17580	3	3	1	78	0.0638612
ABC transporter substrate-binding protein	GF1_24570	12	14	9	388	0.0638123
hypothetical protein	GF1_29890	7	1	6	165	0.0637546
hypothetical protein	GF1_12140	2	4	3	98	0.063683
pyridine nucleotide-disulfide oxidoreductase	GF1_20450	13	17	22	578	0.0635945
MBL fold hydrolase	GF1_04880	6	6	10	248	0.0633277
transcriptional regulator	GF1_01320	3	3	5	124	0.0633277
protoporphyrinogen oxidase	GF1_00030	13	16	13	469	0.0632714
UDP-glucose 6-dehydrogenase	GF1_10440	10	14	15	436	0.0630029
hypothetical protein	GF1_13000	2	2	2	68	0.0629108
ATP-dependent zinc metalloprotease FtsH	GF1_05400	18	20	20	658	0.0625871
anthranilate phosphoribosyltransferase	GF1_09570	11	9	10	345	0.0625091
hypothetical protein	GF1_29870	20	9	17	542	0.0623202
signal recognition particle receptor FtsY	GF1_07020	12	14	11	422	0.0620732
NAD-dependent epimerase	GF1_13230	6	13	11	336	0.0618485
methyl-accepting chemotaxis protein	GF1_04190	18	14	17	571	0.0618096
cytochrome c (DsrJ)	GF1_26960	3	5	3	124	0.0617907
threonine--tRNA ligase	GF1_19090	9	21	27	642	0.0617493
isoprenoid biosynthesis protein ElbB	GF1_00280	7	7	5	220	0.061532
uroporphyrinogen III methyltransferase	GF1_02070	14	15	16	521	0.0614277
ABC transporter substrate-binding protein	GF1_31530	12	13	13	440	0.0613819
carbon monoxide-induced hydrogenase	GF1_17890	10	10	11	361	0.0612397
hypothetical protein	GF1_10540	14	22	19	635	0.0606542
4Fe-4S ferredoxin (PhsB-2)	GF1_10130	3	5	5	150	0.0606518
NADH-quinone oxidoreductase subunit I	GF1_04290	5	3	4	145	0.0602196
hypothetical protein	GF1_04650	4	5	7	189	0.0599578
hypothetical protein	GF1_21840	6	12	9	313	0.0598173
ornithine carbamoyltransferase	GF1_31800	6	11	9	303	0.0597368
cytochrome ubiquinol oxidase subunit I	GF1_29720	13	15	15	511	0.0596623
hypothetical protein	GF1_01280	7	10	7	283	0.059507
succinate dehydrogenase flavoprotein subunit	GF1_11240	20	16	17	642	0.0594011
hypothetical protein	GF1_26770	25	20	15	728	0.0593169
3-isopropylmalate dehydratase large subunit	GF1_14850	12	10	13	427	0.0588767
hypothetical protein	GF1_01610	32	14	19	814	0.0588557
hypothetical protein	GF1_05000	4	3	5	147	0.0588515
hypothetical protein	GF1_01350	8	14	13	416	0.0587415
hypothetical protein	GF1_12910	7	5	6	222	0.0586026
alanine--tRNA ligase	GF1_25220	22	26	25	886	0.0583535
molybdopterin biosynthesis protein	GF1_07900	14	20	19	644	0.0578731
hypothetical protein	GF1_25770	23	21	25	854	0.05783
serine--tRNA ligase	GF1_01630	12	10	12	423	0.0577364
alcohol dehydrogenase	GF1_10500	6	12	14	387	0.0576541
hypothetical protein	GF1_20900	2	1	1	51	0.0575981
molecular chaperone HtpG	GF1_00040	15	15	21	633	0.0574908
nucleotide pyrophosphatase	GF1_03080	9	17	18	534	0.0574757
membrane protein insertase YidC	GF1_24760	16	15	14	560	0.0574378
hypothetical protein	GF1_22440	10	10	9	361	0.0572627
methyl-accepting chemotaxis protein	GF1_06860	22	14	16	662	0.0570537
hypothetical protein	GF1_06320	2	1	3	77	0.0567952
indolepyruvate oxidoreductase subunit IorA	GF1_31090	16	15	17	606	0.0566317
hypothetical protein	GF1_11580	10	11	10	389	0.0565868
nitrogen regulatory protein P-II 1	GF1_02510	2	3	4	112	0.0565735
hypothetical protein	GF1_17180	8	11	13	399	0.0565633
cytochrome c	GF1_19920	4	4	5	164	0.0565472
hypothetical protein	GF1_03730	4	8	8	247	0.0563466
electron transfer flavoprotein subunit alpha	GF1_10280	11	9	11	397	0.0561298
phosphoribosylformylglycinamidine synthase	GF1_30970	28	36	37	1271	0.0561231
hypothetical protein	GF1_00050	2	4	4	124	0.0561194
carbamoyl-phosphate synthase (glutamine-hydrolyzing)	GF1_05390	26	31	28	1074	0.0560165
hypothetical protein	GF1_10340	5	10	6	261	0.0556534
amino acid ABC transporter ATPase	GF1_30360	6	5	8	246	0.0554755
desulfoferrodoxin	GF1_30440	1	4	5	124	0.0554688
hypothetical protein	GF1_00420	7	11	6	302	0.0554476
hypothetical protein	GF1_28610	7	5	6	235	0.0553608
putative RNA-binding protein	GF1_04530	2	4	3	113	0.0552295
hypothetical protein	GF1_24750	7	10	8	319	0.0550418
methylmalonyl-CoA mutase	GF1_29620	3	5	3	140	0.0547289
thioredoxin reductase	GF1_25710	7	9	8	310	0.0546315
glutamate-1-semialdehyde 2,1-aminomutase	GF1_25690	10	11	12	430	0.0545302
hypothetical protein	GF1_22330	4	9	10	293	0.0545252
exodeoxyribonuclease 7 small subunit	GF1_13330	3	2	1	80	0.0544826
phosphomannomutase	GF1_21810	11	19	16	590	0.0544043
beta-ketoacyl-ACP reductase	GF1_10290	6	7	6	249	0.0540417
hypothetical protein	GF1_06110	2	3	3	104	0.0540228
succinate--CoA ligase [ADP-forming] subunit beta	GF1_29590	12	8	9	390	0.0539071
nitrogen-fixing protein NifU	GF1_28090	6	4	7	230	0.0535067
hypothetical protein	GF1_17850	21	16	16	715	0.0534492
sulfite reductase	GF1_28220	3	7	6	207	0.0534337
4Fe-4S ferredoxin	GF1_17510	8	5	5	246	0.0532132
histone deacetylase	GF1_30670	7	13	7	352	0.0531483
ABC transporter substrate-binding protein	GF1_04410	7	9	8	319	0.0530902
sugar ABC transporter substrate-binding protein	GF1_21000	19	21	19	790	0.0530197
hypothetical protein	GF1_06080	19	13	24	764	0.053003
hypothetical protein	GF1_18560	14	11	15	544	0.0529333
elongation factor P 2	GF1_24940	4	5	5	187	0.0529214
50S ribosomal protein L28	GF1_19390	1	3	1	64	0.0528766
hydrogenase expression/formation protein	GF1_18280	7	10	10	362	0.0524698
hypothetical protein	GF1_15600	10	19	18	626	0.0522935
glucose-1-phosphate thymidylyltransferase	GF1_03800	3	7	10	269	0.0517927
peptide chain release factor 2	GF1_02840	6	9	9	326	0.0517028
GTP 3',8-cyclase	GF1_17220	9	8	8	347	0.0516146
threonine synthase	GF1_04700	10	14	10	463	0.0515766
transcriptional regulator	GF1_00850	13	10	9	448	0.0514898
hypothetical protein	GF1_30230	1	4	2	93	0.0508015
hypothetical protein	GF1_00430	2	1	2	72	0.050769
glycine betaine ABC transporter substrate-binding protein	GF1_10970	5	10	10	343	0.0507201
hypothetical protein	GF1_11790	10	10	8	394	0.0506446
NADH-quinone oxidoreductase subunit B	GF1_04240	4	4	4	169	0.0506265
hypothetical protein	GF1_24170	2	4	1	95	0.0505811
beta-ketoacyl-ACP reductase	GF1_08770	4	7	7	249	0.0505107
cobyrinic acid a,c-diamide synthase	GF1_07770	3	8	10	289	0.0503626
zinc-finger protein	GF1_00880	3	6	7	222	0.0502525
hypothetical protein	GF1_26840	5	7	9	295	0.0502082
phosphoglucosamine mutase	GF1_07050	8	11	13	450	0.0501528
indolepyruvate oxidoreductase	GF1_03270	3	7	4	193	0.0498707
translation initiation factor IF-3	GF1_19100	2	7	6	206	0.0498167
hypothetical protein	GF1_12050	5	4	3	174	0.0496353
glutamine--fructose-6-phosphate aminotransferase [isomerizing]	GF1_05950	13	18	12	612	0.049349
valine--tRNA ligase	GF1_02870	11	27	25	887	0.0490866
hypothetical protein	GF1_24880	16	20	14	720	0.0489973
leucine--tRNA ligase	GF1_13690	18	19	20	829	0.0489261
argininosuccinate lyase	GF1_31820	13	9	10	474	0.0488665
diaminopimelate epimerase	GF1_31850	4	8	8	285	0.0488337
hypothetical protein	GF1_00320	12	13	9	495	0.0487608
peptidase S41	GF1_12620	11	11	8	439	0.0486903
hypothetical protein	GF1_10680	3	5	7	217	0.0485415
histidinol-phosphate aminotransferase	GF1_30630	9	7	9	372	0.0484021
Lon protease	GF1_03810	16	22	18	814	0.0483963
cell division protein FtsZ	GF1_20610	8	6	13	403	0.0482777
UDP-glucose 4-epimerase	GF1_24550	7	10	6	337	0.0478416
outer membrane protein assembly factor BamA	GF1_32380	23	20	16	890	0.047532
PBS lyase	GF1_02580	3	6	7	235	0.0474726
YggS family pyridoxal phosphate enzyme	GF1_10450	6	5	4	228	0.047261
isoleucine--tRNA ligase	GF1_15850	16	24	23	936	0.0472533
hypothetical protein	GF1_25750	9	7	6	336	0.0471785
hypothetical protein	GF1_07000	14	11	13	583	0.0469297
methylthioribose-1-phosphate isomerase	GF1_19260	8	8	8	365	0.0468815
NADH-quinone oxidoreductase subunit C	GF1_30530	7	1	4	195	0.0465835
HybD peptidase	GF1_18220	4	2	5	173	0.0464081
4Fe-4S ferredoxin (PhsB-1)	GF1_30500	2	3	6	168	0.0462617
hypothetical protein	GF1_25590	2	2	1	77	0.0462347
methylmalonyl-CoA epimerase	GF1_29650	2	4	3	135	0.0462292
DUF2959 domain-containing protein	GF1_03230	5	5	4	216	0.0461897
hypothetical protein	GF1_22420	9	12	7	428	0.0459876
fumarate hydratase class I	GF1_14310	8	13	17	581	0.0459301
hypothetical protein	GF1_18060	2	1	4	111	0.0458657
cobyrinic acid a,c-diamide synthase	GF1_07780	4	6	9	292	0.0458573
hypothetical protein	GF1_13970	2	3	2	107	0.0457991
hypothetical protein	GF1_27250	7	2	1	165	0.0457743
hypothetical protein	GF1_28080	4	10	8	332	0.0456709
serine protease	GF1_29060	10	12	9	481	0.0455654
ribose 5-phosphate isomerase B	GF1_10330	3	3	3	141	0.04551
hypothetical protein	GF1_04820	12	4	2	297	0.0454829
hypothetical protein	GF1_30410	3	5	6	216	0.0454427
tryptophan synthase beta chain	GF1_11280	5	12	10	411	0.045358
indole-3-glycerol-phosphate synthase	GF1_09580	6	4	6	256	0.0452683
two-component system response regulator	GF1_19530	1	4	3	121	0.0449785
transcriptional regulator	GF1_15190	3	2	3	129	0.0449173
hypothetical protein	GF1_07870	4	1	2	117	0.0448927
molybdenum cofactor biosynthesis protein	GF1_12780	4	5	2	173	0.0447556
hypothetical protein	GF1_02010	11	12	12	556	0.0447286
molybdopterin molybdenumtransferase MoeA	GF1_07910	7	9	10	412	0.044591
uracil phosphoribosyltransferase	GF1_01740	3	4	7	223	0.0444436
hypothetical protein	GF1_13760	2	4	6	189	0.0444155
hypothetical protein	GF1_26300	5	3	5	213	0.0443648
30S ribosomal protein S1	GF1_22290	11	6	9	428	0.044346
UDP-N-acetyl-d-glucosamine 6-dehydrogenase WbpA	GF1_09820	7	12	8	425	0.0442435
ribonucleotide-diphosphate reductase subunit alpha	GF1_12040	15	16	14	724	0.044184
UPF0251 protein	GF1_07820	4	1	2	119	0.0441382
glycerol-3-phosphate dehydrogenase	GF1_04900	12	9	11	525	0.0439658
HflK protein	GF1_23810	7	9	7	370	0.0438322
glycine--tRNA ligase alpha subunit	GF1_27350	8	5	5	300	0.0436348
phosphohexose mutases	GF1_00980	9	10	9	457	0.0434864
ATP-dependent Clp protease ATP-binding subunit ClpX	GF1_11850	8	10	8	423	0.0433969
2-isopropylmalate synthase	GF1_17570	9	15	11	566	0.0431481
elongation factor G 2	GF1_23500	9	19	15	692	0.0430399
cysteine--tRNA ligase	GF1_07220	7	12	11	487	0.043033
hypothetical protein	GF1_06770	5	5	8	299	0.0429713
putative cytosol aminopeptidase	GF1_12850	10	10	11	515	0.0429273
arginine--tRNA ligase	GF1_08050	11	10	12	551	0.0428747
ABC transporter ATP-binding protein	GF1_10170	6	4	6	271	0.0427626
transcriptional regulator	GF1_16960	3	3	3	152	0.0422165
hypothetical protein	GF1_03780	6	7	8	353	0.0421873
tail-specific protease	GF1_27010	14	14	15	729	0.0420623
hypothetical protein	GF1_05010	7	5	5	293	0.0419519
anthranilate synthase component I	GF1_09550	10	7	11	484	0.0418179
D-arabinose 5-phosphate isomerase	GF1_25860	5	6	8	323	0.0417059
two-component system response regulator	GF1_06050	7	5	8	347	0.0416297
site-determining protein	GF1_09010	3	8	7	298	0.0416148
hypothetical protein	GF1_21240	4	6	7	288	0.041509
peptidyl-prolyl cis-trans isomerase	GF1_29100	3	2	3	140	0.0413881
cytochrome c	GF1_19490	1	3	4	134	0.0413261
hypothetical protein	GF1_09980	1	4	3	132	0.0412303
sulfate adenylyltransferase	GF1_00810	10	11	12	569	0.0412091
outer membrane protein	GF1_06840	15	9	5	514	0.0411877
peptidylprolyl isomerase	GF1_24420	6	7	6	327	0.041151
type I-C CRISPR-associated protein Cas8c/Csd1	GF1_28760	10	15	9	578	0.0411499
flagellar motor switch protein FliG	GF1_09260	3	9	8	334	0.0411426
hypothetical protein	GF1_11820	3	2	3	141	0.0410946
ABC transporter substrate-binding protein	GF1_07980	5	7	7	326	0.0410298
two-component sensor histidine kinase	GF1_10720	10	10	7	471	0.040841
hypothetical protein	GF1_22500	2	3	2	120	0.0408375
hypothetical protein	GF1_04270	4	6	3	223	0.0407316
amidotransferase	GF1_29380	5	4	4	230	0.0406713
NAD(P) transhydrogenase subunit alpha	GF1_01760	5	9	8	378	0.0405786
hypothetical protein	GF1_18380	11	4	6	384	0.0405764
PFL family protein	GF1_07920	8	10	8	457	0.0401682
aminotransferase	GF1_05160	6	10	9	436	0.0400864
RND transporter	GF1_03490	9	8	8	447	0.0400677
hypothetical protein	GF1_26040	6	8	4	318	0.0397585
selenocysteine-specific translation factor	GF1_06960	12	14	10	641	0.0397458
3-phosphoshikimate 1-carboxyvinyltransferase 2	GF1_26870	8	7	9	433	0.0397391
hypothetical protein	GF1_05410	5	5	2	215	0.0397267
chorismate synthase	GF1_25520	8	8	4	359	0.0396665
acetylornithine aminotransferase	GF1_31780	8	7	7	398	0.0396264
DNA-binding protein HU-beta	GF1_24840	2	2	1	90	0.0395564
DNA-binding protein HU-beta	GF1_16950	2	2	1	90	0.0395564
hypothetical protein	GF1_13570	6	5	6	311	0.0392644
hypothetical protein	GF1_18920	9	7	8	441	0.0392012
dinitrogenase iron-molybdenum cofactor biosynthesis protein	GF1_07760	1	3	3	123	0.0391856
hypothetical protein	GF1_07750	2	4	2	141	0.0391707
hypothetical protein	GF1_07570	4	5	3	216	0.0391693
prephenate dehydratase	GF1_17190	7	6	7	367	0.0391014
nitroreductase	GF1_10470	2	4	4	178	0.0390944
twitching motility protein PilT	GF1_17330	4	7	9	360	0.0389247
hypothetical protein	GF1_08920	3	1	1	96	0.0389171
hypothetical protein	GF1_10190	6	5	3	259	0.0388326
outer membrane lipid asymmetry maintenance protein MlaD	GF1_10180	4	3	1	149	0.03879
hypothetical protein	GF1_03090	2	2	1	93	0.0382804
galactose-1-phosphate uridylyltransferase	GF1_19540	4	6	8	332	0.0381701
hypothetical protein	GF1_18250	9	4	8	404	0.0381683
phosphoglycolate phosphatase	GF1_12680	4	4	4	225	0.0380261
hypothetical protein	GF1_24240	6	7	5	335	0.0380254
hypothetical protein	GF1_21350	2	6	4	216	0.0379812
flagellar assembly factor FliW	GF1_08860	2	3	3	148	0.0379619
NADH ubiquinone oxidoreductase	GF1_17920	1	3	4	146	0.0379294
bifunctional NAD(P)H-hydrate repair enzyme	GF1_14960	9	8	11	529	0.0379279
hypothetical protein	GF1_14240	16	24	14	997	0.037882
glucose-1-phosphate thymidylyltransferase	GF1_00970	4	6	6	297	0.0378341
hypothetical protein	GF1_09530	7	5	5	326	0.0377053
hypothetical protein	GF1_14100	5	4	1	191	0.0377006
hypothetical protein (DsrE-1)	GF1_04100	2	1	3	116	0.0377003
type I methionyl aminopeptidase	GF1_23260	3	5	6	262	0.0374642
phosphoribosylformylglycinamidine cyclo-ligase	GF1_12790	5	8	6	355	0.0374096
dihydroorotase	GF1_27190	9	6	7	427	0.0373473
YggT family protein	GF1_00170	2	1	2	98	0.0372997
hypothetical protein	GF1_28420	3	4	4	208	0.0372949
hypothetical protein	GF1_21340	5	9	10	452	0.0371116
chaperone protein DnaJ	GF1_19570	5	9	6	376	0.036976
divalent-cation tolerance protein CutA	GF1_14740	2	2	2	116	0.0368788
hypothetical protein	GF1_18810	2	3	2	133	0.0368459
RNA polymerase sigma factor RpoD	GF1_25950	6	13	8	506	0.0368133
hypothetical protein	GF1_06100	9	7	5	416	0.0363801
hypothetical protein	GF1_15980	10	11	18	764	0.0363287
hypothetical protein	GF1_10110	1	4	4	170	0.0362368
hypothetical protein	GF1_19610	8	10	9	528	0.0361264
DNA gyrase subunit A	GF1_30800	12	14	16	829	0.0359279
hypothetical protein	GF1_08180	8	15	14	722	0.0357021
4Fe-4S ferredoxin	GF1_25730	4	2	1	145	0.0355665
pilus (MSHA type) biogenesis protein MshL	GF1_27270	11	8	8	549	0.0355325
cyclic dehypoxanthine futalosine synthase	GF1_18900	3	7	8	352	0.0355014
hypothetical protein	GF1_16110	3	3	4	201	0.0354964
ATP-dependent zinc metalloprotease FtsH	GF1_09410	7	10	13	597	0.0354232
hypothetical protein	GF1_30460	1	3	2	116	0.0353618
N-(5'-phosphoribosyl)anthranilate isomerase	GF1_09590	3	4	4	221	0.0351011
succinate dehydrogenase	GF1_11230	6	2	4	254	0.0350701
hypothetical protein	GF1_11810	2	3	2	140	0.0350036
hypothetical protein	GF1_03050	13	15	11	789	0.0350013
xanthan biosynthesis protein XanB	GF1_00990	7	11	6	479	0.0349586
metalloenzyme	GF1_03040	4	6	5	301	0.0349464
N-acetyl-gamma-glutamyl-phosphate reductase	GF1_05800	5	6	6	346	0.034784
glutamine--tRNA ligase	GF1_13010	7	11	10	565	0.0347197
hypothetical protein	GF1_27510	5	2	4	234	0.034655
cytidylate kinase	GF1_30620	2	7	3	234	0.0346523
2-nitropropane dioxygenase	GF1_02650	4	5	7	328	0.0345489
PBS lyase	GF1_23760	7	5	6	377	0.0345087
glutarate-semialdehyde dehydrogenase DavD	GF1_22000	11	6	6	488	0.0344805
hypothetical protein	GF1_13850	3	3	3	187	0.034315
cytochrome c biogenesis protein ResB	GF1_19470	7	10	5	449	0.034309
hypothetical protein	GF1_24010	11	8	6	527	0.0342915
thiol reductase thioredoxin	GF1_07490	2	2	3	146	0.0342178
molecular chaperone	GF1_06990	3	3	1	146	0.0341177
nucleoid-associated protein	GF1_18000	1	2	2	102	0.0341118
channel protein TolC	GF1_28180	10	5	6	452	0.0340827
pilus assembly protein PilM	GF1_27220	4	7	6	348	0.0340785
hypothetical protein	GF1_24160	5	10	8	470	0.0339602
methionyl-tRNA formyltransferase	GF1_28280	5	4	6	322	0.0335097
hypothetical protein	GF1_08630	3	5	2	208	0.0333855
glutamate synthase	GF1_04780	6	10	10	546	0.0333252
hypothetical protein	GF1_06030	12	3	10	561	0.0332064
hypothetical protein	GF1_02990	5	3	6	307	0.0331191
hypothetical protein	GF1_31340	2	1	1	89	0.0330057
Ni/Fe-hydrogenase, b-type cytochrome subunit	GF1_18080	2	4	4	213	0.0326704
cysteine synthase	GF1_32240	4	6	4	303	0.0323466
UDP-N-acetylglucosamine C4 epimerase	GF1_05330	5	7	4	347	0.0323404
hypothetical protein	GF1_03120	37	47	40	2710	0.0322956
hypothetical protein	GF1_26640	4	3	1	179	0.0322889
tryptophan synthase alpha chain	GF1_11290	2	5	5	258	0.0321676
iron-sulfur protein	GF1_17880	1	3	4	173	0.0320098
organic solvent tolerance ABC transporter substrate-binding protein	GF1_10200	3	3	4	223	0.0319945
hypothetical protein	GF1_26320	5	5	7	380	0.0319225
NAD-dependent dehydratase	GF1_21220	3	6	5	305	0.03187
DNA gyrase subunit B	GF1_30790	10	13	13	803	0.0316451
orotidine 5'-phosphate decarboxylase	GF1_32090	3	4	4	246	0.0315339
diaminopimelate decarboxylase	GF1_31840	6	9	4	422	0.0314355
hypothetical protein	GF1_14650	5	4	1	230	0.0313079
protein-L-isoaspartate O-methyltransferase	GF1_00060	5	1	3	217	0.0311928
hypothetical protein	GF1_05120	5	5	6	368	0.0310128
hypothetical protein	GF1_12030	1	1	1	69	0.0309995
NADH-quinone oxidoreductase chain j	GF1_30570	4	2	2	190	0.0309211
hypothetical protein	GF1_13680	2	2	4	185	0.0308847
C4-dicarboxylate ABC transporter substrate-binding protein	GF1_04510	1	7	7	330	0.0308532
nicotinate-nucleotide--dimethylbenzimidazole phosphoribosyltransferase	GF1_15400	5	6	5	367	0.0308376
8-amino-3,8-dideoxy-manno-octulosonate cytidylyltransferase	GF1_15230	2	6	4	268	0.0306117
chemotaxis protein CheX	GF1_09340	1	4	2	155	0.0304809
hypothetical protein	GF1_07790	2	2	1	117	0.030428
ribonuclease R	GF1_24060	13	9	9	739	0.0303719
hypothetical protein	GF1_00860	2	3	3	186	0.0302063
citrate synthase	GF1_23850	4	9	6	434	0.0301946
acetyl-CoA carboxylase biotin carboxylase subunit	GF1_02810	6	8	6	467	0.0301476
Fis family transcriptional regulator	GF1_09440	5	9	10	557	0.0301157
hypothetical protein	GF1_06040	16	10	13	941	0.030111
hypothetical protein	GF1_26670	4	6	5	350	0.0300539
hypothetical protein	GF1_07930	3	3	2	190	0.029995
metal-transporting ATPase	GF1_21480	13	10	13	867	0.029918
RNA polymerase sigma factor	GF1_13900	6	4	3	316	0.0298579
hypothetical protein	GF1_09470	2	5	3	230	0.0298413
acetoacetate metabolism regulatory protein AtoC	GF1_07470	7	5	7	464	0.0295854
hypothetical protein	GF1_00750	4	2	3	223	0.0295645
formate dehydrogenase subunit gamma	GF1_07580	3	4	5	288	0.0294278
glucose-6-phosphate isomerase	GF1_25920	4	13	6	531	0.0293686
amidophosphoribosyltransferase	GF1_26360	5	9	6	476	0.0292079
hypothetical protein	GF1_15080	4	4	2	244	0.0291809
acetyl/propionyl-CoA carboxylase subuit alpha	GF1_29670	10	8	9	669	0.0290384
LPS-assembly protein LptD	GF1_26790	12	11	8	766	0.0289473
hypothetical protein	GF1_00310	3	2	5	250	0.0289203
peptidyl-prolyl cis-trans isomerase	GF1_18300	1	3	2	142	0.0288871
deoxyuridine 5'-triphosphate nucleotidohydrolase	GF1_01540	3	2	1	151	0.028865
hypothetical protein	GF1_22760	1	1	2	99	0.0288569
arginine biosynthesis bifunctional protein ArgJ	GF1_08320	4	5	7	393	0.0288347
peptide deformylase	GF1_28270	1	3	3	170	0.028352
hypothetical protein	GF1_20440	9	6	6	543	0.0280468
hypothetical protein	GF1_18480	2	3	3	201	0.0279521
hypothetical protein	GF1_18370	3	5	4	300	0.027933
chain-length determining protein	GF1_24910	11	6	3	527	0.0278423
phosphate acyltransferase	GF1_10240	4	4	5	334	0.0277657
hypothetical protein	GF1_19270	13	8	6	713	0.0275858
aspartate carbamoyltransferase	GF1_27200	5	5	2	310	0.0275524
hypothetical protein	GF1_26800	5	6	2	335	0.0273547
carbon monoxide dehydrogenase	GF1_12660	3	5	2	254	0.0273393
ribosome-binding ATPase YchF	GF1_00120	5	5	4	365	0.0273342
phenylacetic acid degradation protein	GF1_28000	1	1	3	132	0.027081
hypothetical protein	GF1_24370	2	3	3	208	0.0270114
malonyl CoA-acyl carrier protein transacylase	GF1_15830	3	4	5	315	0.0269054
hypothetical protein	GF1_30930	2	4	1	179	0.0268447
AMP-binding protein	GF1_01340	6	7	9	582	0.0268213
1-deoxy-D-xylulose-5-phosphate synthase 1	GF1_13320	7	8	9	637	0.0267364
ATP-dependent 6-phosphofructokinase	GF1_24120	2	6	6	361	0.0267027
CoA-binding protein	GF1_27340	2	1	2	137	0.0266815
thiazole synthase	GF1_24270	3	5	2	261	0.026606
hypothetical protein	GF1_17970	2	2	4	215	0.0265752
hypothetical protein	GF1_18110	7	10	11	744	0.0264945
4-hydroxy-3-methylbut-2-en-1-yl diphosphate synthase (flavodoxin)	GF1_23090	6	3	4	362	0.026327
xanthine phosphoribosyltransferase	GF1_31580	1	2	3	161	0.02607
nicotinate-nucleotide diphosphorylase (carboxylating)	GF1_02880	4	3	3	278	0.0259548
hypothetical protein	GF1_31050	7	11	8	703	0.0258619
phenylacetate-coenzyme A ligase	GF1_03350	6	4	5	423	0.0256993
hypothetical protein	GF1_15880	1	3	3	188	0.0256374
NADH-quinone oxidoreductase subunit D 1	GF1_30540	7	2	5	408	0.0255495
pilus protein PilZ	GF1_08640	4	2	2	230	0.0255435
ribose-phosphate pyrophosphokinase	GF1_05040	4	4	3	307	0.025531
hypothetical protein	GF1_18570	3	4	3	276	0.0255053
peptidase M24	GF1_14930	8	4	4	461	0.0254881
hypothetical protein	GF1_14230	4	6	5	414	0.0254079
valine--pyruvate transaminase	GF1_08410	5	6	4	418	0.0253578
hypothetical protein	GF1_28490	2	3	1	165	0.0253493
hypothetical protein	GF1_09780	1	2	2	138	0.025213
putative tyrosine-protein kinase YveL	GF1_24890	5	2	1	237	0.0251295
dehydrogenase	GF1_13620	2	2	3	199	0.0251045
hypothetical protein	GF1_21580	2	3	3	224	0.025082
hypothetical protein	GF1_31960	3	4	3	281	0.0250515
hypothetical protein	GF1_06920	1	1	1	86	0.0248717
shikimate dehydrogenase (NADP(+))	GF1_26880	3	4	3	284	0.0247869
hypothetical protein	GF1_14800	8	6	6	584	0.0247104
spermidine/putrescine import ATP-binding protein PotA	GF1_04940	6	3	3	357	0.0246849
hypothetical protein	GF1_10320	2	5	4	308	0.0246148
hypothetical protein	GF1_03140	3	4	3	287	0.0245278
3-oxoacyl-[acyl-carrier-protein] synthase 3	GF1_10250	5	4	2	323	0.024516
hypothetical protein	GF1_29740	13	6	6	752	0.0244994
ATP-dependent Clp protease ATP-binding subunit ClpA	GF1_02730	9	9	8	757	0.024482
hypothetical protein	GF1_07800	2	1	1	120	0.0244792
hypothetical protein	GF1_00190	2	3	4	260	0.0243701
hypothetical protein	GF1_31760	1	3	1	139	0.0243461
hypothetical protein	GF1_06070	3	1	2	183	0.0243383
flagellar basal body-associated protein FliL	GF1_09150	2	3	1	172	0.0243177
farnesyl-diphosphate synthase	GF1_27100	4	3	3	298	0.0242129
hypothetical protein	GF1_01190	9	10	8	792	0.0241861
ATPase AAA	GF1_20940	5	7	6	525	0.0241102
hypothetical protein	GF1_20520	4	8	7	548	0.0240871
GTPase Der	GF1_06150	6	5	4	448	0.0240525
3-hydroxyacyl-[acyl-carrier-protein] dehydratase FabZ	GF1_05980	2	1	2	152	0.0240485
putative hydrogenase nickel incorporation protein HypA	GF1_17830	1	2	1	115	0.0240134
hypothetical protein	GF1_03010	3	2	4	275	0.0236807
glutamine amidotransferase	GF1_09560	2	3	2	207	0.0236739
hypothetical protein	GF1_25210	1	3	5	265	0.0236059
phosphate starvation protein PhoH	GF1_11800	6	2	3	347	0.0236021
hypothetical protein	GF1_08150	2	3	2	209	0.0234474
type I-C CRISPR-associated protein Cas5	GF1_28770	4	2	1	220	0.0234416
hypothetical protein	GF1_02210	1	2	2	149	0.0233517
polyphosphate kinase 2	GF1_08100	4	3	3	310	0.0232756
cobyrinic acid a,c-diamide synthase	GF1_08340	3	2	3	249	0.0232704
carbamoyl-phosphate synthase small chain	GF1_05380	4	4	4	368	0.0232497
hypothetical protein	GF1_30280	5	6	3	426	0.0231964
glutamate synthase (NADPH), homotetrameric	GF1_24990	5	3	7	470	0.0231605
phosphatidylserine decarboxylase proenzyme	GF1_20150	2	3	2	213	0.0230071
hypothetical protein	GF1_28430	6	2	2	327	0.0228504
PHP domain-containing protein	GF1_14620	2	3	2	215	0.022793
MBL fold metallo-hydrolase	GF1_27030	2	4	4	307	0.0226671
B12-binding domain-containing radical SAM protein	GF1_08780	3	6	5	429	0.0226581
acetoacetate metabolism regulatory protein AtoC	GF1_19910	2	4	6	371	0.0226268
hypothetical protein	GF1_30260	3	3	4	317	0.0225072
bifunctional homocysteine S-methyltransferase/methylenetetrahydrofolate reductase	GF1_05580	8	7	5	637	0.0225048
cell division protein FtsA	GF1_20620	5	5	3	413	0.0224192
cation acetate symporter	GF1_25270	6	10	3	589	0.0223608
hypothetical protein	GF1_13780	3	1	1	169	0.0221068
hypothetical protein	GF1_25580	2	1	1	133	0.0220865
guanylate kinase	GF1_22310	3	1	2	202	0.022049
ABC transporter ATP-binding protein	GF1_03330	3	4	1	255	0.0219755
tryptophan--tRNA ligase	GF1_05190	3	4	3	322	0.0218617
branched chain amino acid ABC transporter ATP-binding protein	GF1_31590	7	2	6	511	0.0218044
hypothetical protein	GF1_00380	1	2	2	160	0.0217463
ATPase AAA	GF1_20950	4	6	6	517	0.0217345
putative nickel-responsive regulator	GF1_27490	2	1	1	136	0.0215993
hypothetical protein	GF1_31000	1	2	1	128	0.0215745
acyl-[acyl-carrier-protein]--UDP-N-acetylglucosam ine O-acyltransferase	GF1_05990	3	3	2	265	0.0215058
transporter	GF1_03210	4	2	3	307	0.0214752
thiamine-phosphate synthase	GF1_23840	2	3	1	196	0.02134
amino acid ABC transporter substrate-binding protein	GF1_19730	4	1	2	248	0.0211792
hypothetical protein	GF1_20990	3	4	3	333	0.0211396
NAD(P) transhydrogenase subunit beta	GF1_01780	6	3	4	453	0.0210384
hypothetical protein	GF1_24430	3	3	3	308	0.0208341
glucose-1-phosphate adenylyltransferase	GF1_22950	6	4	2	419	0.0208048
precorrin-8X methylmutase	GF1_26100	4	1	1	218	0.0208008
cytochrome c	GF1_19430	5	14	5	789	0.0206565
hypothetical protein	GF1_25400	15	4	8	979	0.0206448
hypothetical protein	GF1_02820	4	2	2	286	0.020542
protease HtpX	GF1_26000	3	3	2	278	0.0205001
GTP-binding protein	GF1_01240	6	5	6	599	0.020386
hypothetical protein	GF1_10670	5	5	2	419	0.0203848
4-hydroxy-3-methylbut-2-enyl diphosphate reductase	GF1_27110	3	3	3	315	0.0203711
peptidase	GF1_29470	6	14	9	981	0.0203547
UDP-3-O-acylglucosamine N-acyltransferase	GF1_05970	2	6	3	368	0.0203426
hypothetical protein	GF1_06780	5	1	7	475	0.0202954
hypothetical protein	GF1_13370	2	2	1	176	0.0202277
hypothetical protein	GF1_30330	2	2	1	176	0.0202277
histidine kinase	GF1_30270	3	2	3	288	0.0201192
putative competence-damage inducible protein	GF1_29260	2	7	4	440	0.0200602
beta-ketoacyl-ACP reductase	GF1_25160	2	3	2	245	0.0200021
hypothetical protein	GF1_02800	5	2	2	336	0.0198617
2-alkenal reductase	GF1_12820	5	2	3	373	0.0198161
UDP-N-acetylglucosamine 1-carboxyvinyltransferase	GF1_13170	4	5	3	427	0.019814
CHAD domain-containing protein	GF1_08330	7	4	3	520	0.01968
hypothetical protein	GF1_06890	6	2	6	532	0.0194427
methylmalonyl-CoA carboxyltransferase	GF1_29660	5	6	3	510	0.0193758
formylmethanofuran dehydrogenase subunit E	GF1_29170	3	1	1	193	0.0193577
chemotaxis protein MotA	GF1_09170	1	2	4	254	0.0193509
ribonuclease G	GF1_14920	6	7	1	511	0.0193093
hypothetical protein	GF1_08580	9	6	8	864	0.0192884
hypothetical protein	GF1_26930	3	2	1	226	0.0192859
glycerol kinase	GF1_31540	5	4	4	498	0.018784
hypothetical protein	GF1_10090	7	1	5	523	0.0187412
gamma-glutamyltranspeptidase	GF1_08450	7	3	3	514	0.0186985
UDP-N-acetylmuramate--L-alanine ligase	GF1_20650	3	3	6	459	0.0186721
hypothetical protein	GF1_06060	13	4	8	999	0.0186328
Tol-Pal system subunit TolQ	GF1_10570	2	2	2	230	0.0185997
hypothetical protein	GF1_18430	9	4	4	677	0.0185355
phosphopantetheine adenylyltransferase	GF1_20180	1	2	2	188	0.0185074
pyridine nucleotide-disulfide oxidoreductase	GF1_05460	4	2	4	396	0.0184615
cytokinin riboside 5'-monophosphate phosphoribohydrolase	GF1_17350	2	3	1	227	0.0184257
peptidase M20	GF1_14370	3	3	4	389	0.0183413
integrase	GF1_14870	3	2	3	317	0.0182787
hypothetical protein	GF1_14340	3	5	3	420	0.018243
hypothetical protein	GF1_26400	4	7	5	612	0.018205
hypothetical protein	GF1_19050	5	1	2	333	0.0181711
hypothetical protein	GF1_10630	1	2	1	152	0.018168
hypothetical protein	GF1_08010	1	1	1	118	0.0181268
ABC transporter ATP-binding protein	GF1_03340	3	2	1	241	0.0180855
glucose-1-phosphate adenylyltransferase	GF1_22940	4	5	2	429	0.0180483
histidine--tRNA ligase	GF1_02640	2	4	5	428	0.0179361
protein TolB	GF1_10600	4	6	1	427	0.0179096
hypothetical protein	GF1_09120	1	1	1	120	0.0178247
hypothetical protein	GF1_10820	4	5	4	516	0.0177877
hypothetical protein	GF1_25970	2	1	3	246	0.0177774
phytoene dehydrogenase	GF1_25170	2	5	5	468	0.0177334
hypothetical protein	GF1_09320	4	3	7	576	0.017512
Lon protease	GF1_11860	8	5	6	795	0.0173689
putative endonuclease 4	GF1_00210	3	3	1	288	0.0172958
hypothetical protein	GF1_02940	6	1	3	438	0.0172771
hypothetical protein	GF1_08110	3	3	2	333	0.0171142
hemolysin D	GF1_28200	3	3	4	418	0.0170688
uracil permease	GF1_01750	3	3	4	420	0.0169875
sigma E regulatory protein, MucB/RseB	GF1_25360	3	1	2	263	0.016935
signal peptidase I	GF1_27210	2	1	2	216	0.016923
hydrogenase	GF1_17910	1	1	2	169	0.0169043
NAD(P)-dependent oxidoreductase	GF1_02560	2	2	2	254	0.0168423
MBL fold metallo-hydrolase	GF1_06970	1	2	2	208	0.0167279
nitrate reductase catalytic subunit	GF1_19860	5	8	6	795	0.0167049
protease 4	GF1_19290	7	3	4	619	0.0166865
hypothetical protein	GF1_29600	2	2	4	344	0.0166095
hypothetical protein	GF1_04990	2	1	2	221	0.0165401
ribonuclease 3	GF1_02910	2	3	1	253	0.0165322
hypothetical protein	GF1_05740	9	6	6	923	0.0164999
hypothetical protein	GF1_18530	1	2	2	213	0.0163352
amino acid ABC transporter permease	GF1_30370	2	2	2	262	0.016328
ferrous iron transport protein B	GF1_17660	7	3	6	722	0.0162945
Hdr menaquinol oxidoreductase integral membrane subunit	GF1_26940	2	3	4	390	0.0162467
DNA topoisomerase	GF1_04670	7	8	2	739	0.0162463
carbamoyltransferase HypF	GF1_18260	8	3	6	775	0.0162106
chromosome partitioning protein ParB	GF1_30890	1	4	2	292	0.0161799
hypothetical protein	GF1_02790	5	4	1	446	0.0161453
hypothetical protein	GF1_06930	1	1	2	177	0.0161403
lytic murein transglycosylase B	GF1_26810	4	2	2	365	0.0160959
acetoacetate metabolism regulatory protein AtoC	GF1_05140	5	3	2	454	0.0160707
ribosomal protein S12 methylthiotransferase RimO	GF1_25630	4	3	3	449	0.01607
riboflavin synthase subunit alpha	GF1_23740	1	2	2	218	0.0159606
L-aspartate oxidase	GF1_30910	5	5	2	541	0.0157879
molybdate-transporting ATPase	GF1_28600	2	4	2	351	0.0157352
phosphoesterase	GF1_01440	3	1	3	330	0.015672
haloacid dehalogenase	GF1_25800	1	3	1	216	0.0156671
hypothetical protein	GF1_07350	1	2	1	177	0.0156019
hypothetical protein	GF1_00150	4	2	1	331	0.0155805
ABC transporter ATP-binding protein	GF1_07380	2	1	2	235	0.0155548
1,4-dihydroxy-6-naphtoate synthase	GF1_22160	3	2	1	281	0.0155111
methylmalonyl-CoA mutase	GF1_29640	5	5	2	555	0.0153896
inositol monophosphatase	GF1_11340	1	2	3	273	0.0153746
glycosyl transferase	GF1_21230	2	4	3	406	0.0153718
aminopeptidase	GF1_32110	2	3	3	369	0.0152259
hypothetical protein	GF1_26490	2	1	1	193	0.0152202
hypothetical protein	GF1_05880	1	2	1	182	0.0151733
ABC transporter ATP-binding protein	GF1_31380	3	2	2	335	0.0151537
hypothetical protein	GF1_25830	9	3	4	788	0.0151345
signal transduction protein	GF1_06020	4	1	3	397	0.0150386
1-acyl-sn-glycerol-3-phosphate acyltransferase	GF1_32390	3	1	1	250	0.0149442
ATP synthase subunit a	GF1_25660	1	1	3	240	0.0148946
2-dehydro-3-deoxyphosphooctonate aldolase	GF1_28370	1	2	3	282	0.0148839
heterodisulfide reductase subunit D	GF1_06300	1	1	1	144	0.0148539
alcohol dehydrogenase	GF1_04630	3	2	2	343	0.0148002
hypothetical protein	GF1_11270	4	4	3	534	0.0146779
twitching motility protein PilT	GF1_28870	3	3	2	391	0.0145756
hypothetical protein	GF1_20240	3	3	2	391	0.0145756
glutamate--tRNA ligase	GF1_13020	4	3	3	496	0.0145473
2,3-bisphosphoglycerate-independent phosphoglycerate mutase	GF1_04690	5	3	3	553	0.0144918
NADH-quinone oxidoreductase subunit I	GF1_30560	2	1	1	203	0.0144705
hypothetical protein	GF1_02030	2	1	1	203	0.0144705
hypothetical protein	GF1_18990	3	2	1	305	0.0142905
hypothetical protein	GF1_17500	1	2	2	244	0.0142598
dTDP-glucose 4,6-dehydratase	GF1_12170	3	2	2	356	0.0142598
ferredoxin	GF1_31260	2	4	7	644	0.0141497
ATP-dependent DNA ligase	GF1_27520	2	1	2	259	0.0141134
HD family phosphohydrolase	GF1_00130	3	3	1	353	0.014111
hypothetical protein	GF1_21210	1	4	2	335	0.0141031
zinc metalloprotease	GF1_23110	3	2	2	361	0.0140623
type II secretion system protein GspG	GF1_21710	1	1	1	153	0.0139802
hypothetical protein	GF1_05290	4	3	3	522	0.0138227
fatty acid metabolism regulator protein	GF1_13940	1	2	1	201	0.013739
hypothetical protein	GF1_23990	4	4	5	675	0.0137389
dihydroorotate dehydrogenase B (NAD(+)), electron transfer subunit	GF1_26910	2	2	1	260	0.0136926
quinolinate synthase A	GF1_03770	1	4	2	349	0.0135374
putative 2,3-bisphosphoglycerate-independent phosphoglycerate mutase	GF1_02110	2	4	2	410	0.0134709
hypothetical protein	GF1_05520	9	3	7	1048	0.0134347
thiamine biosynthesis protein ThiH	GF1_24280	4	1	2	394	0.0133311
acetyltransferase	GF1_08070	1	1	1	161	0.0132855
hypothetical protein	GF1_22780	1	1	1	161	0.0132855
hypothetical protein	GF1_24660	1	1	2	216	0.0132261
sulfotransferase	GF1_00660	3	1	1	283	0.0132016
hypothetical protein	GF1_31830	4	1	1	344	0.0131819
hypothetical protein	GF1_03110	6	7	6	1021	0.0131796
dehydrogenase	GF1_20280	1	2	2	264	0.0131795
sulfurtransferase FdhD	GF1_07680	1	3	1	257	0.0131677
hypothetical protein	GF1_04860	4	2	2	447	0.0131432
hypothetical protein	GF1_24790	2	2	1	277	0.0128522
4Fe-4S ferredoxin	GF1_06330	2	1	3	341	0.0128247
hypothetical protein	GF1_24150	1	1	1	167	0.0128082
hypothetical protein	GF1_22340	2	2	1	281	0.0126693
deoxyguanosinetriphosphate triphosphohydrolase-like protein	GF1_02860	3	1	2	357	0.0124759
hypothetical protein	GF1_00490	2	3	2	393	0.0124695
D-alanine--D-alanine ligase	GF1_01620	1	3	2	329	0.012468
hypothetical protein	GF1_15180	7	3	1	656	0.0124624
beta-ketoacyl-[acyl-carrier-protein] synthase I	GF1_02550	2	2	3	404	0.0123658
hypothetical protein	GF1_10070	3	3	3	520	0.0123402
hypothetical protein	GF1_29310	1	2	2	284	0.0122514
hypothetical protein	GF1_05150	4	4	3	641	0.0122278
cytochrome c	GF1_26470	2	1	3	360	0.0121479
hypothetical protein	GF1_05890	1	2	2	287	0.0121233
diguanylate cyclase response regulator	GF1_32140	3	1	1	309	0.0120907
flagellar M-ring protein	GF1_09270	4	2	3	546	0.0120749
hypothetical protein	GF1_09370	1	3	2	342	0.0119941
acetolactate synthase	GF1_24020	3	2	4	546	0.0119271
hypothetical protein	GF1_19330	1	1	2	240	0.0119035
hypothetical protein	GF1_09400	1	2	1	232	0.0119032
GTP cyclohydrolase FolE2	GF1_21990	2	1	1	247	0.0118927
hypothetical protein	GF1_01310	3	1	1	316	0.0118229
hypothetical protein	GF1_26680	2	4	4	592	0.0117547
hypothetical protein	GF1_21180	1	2	2	298	0.0116758
hypothetical protein	GF1_07160	4	2	2	506	0.0116107
ABC transporter ATP-binding protein	GF1_28640	1	2	1	238	0.0116031
sigma-54-dependent Fis family transcriptional regulator	GF1_30840	5	1	2	523	0.0115697
hypothetical protein	GF1_00560	2	3	2	426	0.0115035
hypothetical protein	GF1_26380	1	2	3	365	0.0114994
tetraacyldisaccharide 4'-kinase	GF1_07430	1	3	2	357	0.0114901
membrane protein	GF1_03000	2	3	3	495	0.0113502
aminopeptidase N	GF1_18470	3	6	3	730	0.0113488
hypothetical protein	GF1_24460	5	2	3	655	0.0112846
serine acetyltransferase	GF1_32230	2	1	2	325	0.0112473
octaprenyl diphosphate synthase	GF1_01940	1	2	2	310	0.0112239
hypothetical protein	GF1_15040	3	1	1	334	0.0111858
hypothetical protein	GF1_15200	6	1	1	553	0.011088
hypothetical protein	GF1_07500	1	1	1	193	0.0110827
DNA ligase	GF1_24530	3	3	4	646	0.0110445
tRNA uridine 5-carboxymethylaminomethyl modification enzyme MnmG	GF1_24820	2	4	4	631	0.0110282
aldehyde ferredoxin oxidoreductase	GF1_13640	3	3	3	582	0.0110256
hypothetical protein	GF1_05680	1	1	1	194	0.0110256
elongation factor 4 2	GF1_13890	1	4	4	573	0.0107509
Holliday junction ATP-dependent DNA helicase RuvB	GF1_20770	3	1	1	349	0.010705
chromosome partitioning protein ParA	GF1_30900	1	2	1	258	0.0107036
hypothetical protein	GF1_32400	2	1	3	411	0.0106405
hypothetical protein	GF1_07060	3	1	1	352	0.0106138
glycosyl transferase family 1	GF1_00600	2	3	2	462	0.0106072
alpha-1,4 glucan phosphorylase	GF1_22370	4	5	2	731	0.0105919
hypothetical protein	GF1_01970	4	3	2	616	0.010548
fumarate reductase	GF1_11250	1	1	1	203	0.0105368
glycogen synthase	GF1_25510	2	4	2	534	0.0103428
O-acetylhomoserine aminocarboxypropyltransferase	GF1_32200	1	1	4	420	0.0102204
hypothetical protein	GF1_24450	3	5	3	750	0.0102161
hypothetical protein	GF1_04450	1	4	2	463	0.0102042
hypothetical protein	GF1_23870	3	1	2	437	0.010192
hypothetical protein	GF1_12600	3	5	3	752	0.0101889
putative M18 family aminopeptidase 2	GF1_19070	3	1	2	439	0.0101456
serine/threonine protein kinase	GF1_17620	3	3	1	491	0.010145
hypothetical protein	GF1_08390	1	1	1	211	0.0101373
sensor histidine kinase	GF1_21940	2	2	3	494	0.010113
DNA-binding response regulator	GF1_26430	1	1	1	213	0.0100421
amino acid ABC transporter permease	GF1_32170	1	2	1	279	0.00989798
peptidase ClpP	GF1_10490	1	4	1	406	0.00986865
UDP-N-acetylglucosamine--N-acetylmuramyl-(pentape ptide) pyrophosphoryl-undecaprenol N-acetylglucosamine transferase	GF1_20660	2	2	1	365	0.00975362
ABC transporter substrate-binding protein	GF1_14840	3	3	2	586	0.00972533
cation:proton antiporter	GF1_04320	1	3	3	498	0.00967838
ferredoxin	GF1_22970	3	2	2	533	0.00952434
4-hydroxybenzoate decarboxylase	GF1_25600	2	3	3	590	0.00952266
ABC transporter ATP-binding protein	GF1_02930	2	4	3	656	0.00951362
sn-glycerol-3-phosphate import ATP-binding protein UgpC	GF1_31500	2	1	1	309	0.00950649
hypothetical protein	GF1_02660	2	2	2	455	0.00940206
hypothetical protein	GF1_11100	1	1	1	228	0.00938144
peptidase M35	GF1_05340	2	2	1	380	0.00936861
ferrochelatase	GF1_23900	1	2	1	300	0.00920512
DNA topoisomerase IV subunit A	GF1_14660	6	1	1	673	0.00911092
hypothetical protein	GF1_03060	3	1	2	495	0.00899779
RNA polymerase sigma-54 factor	GF1_31740	3	2	1	487	0.00894992
riboflavin biosynthesis protein	GF1_23780	1	1	2	320	0.0089276
hydrogenase	GF1_17930	1	2	1	317	0.00871147
hypothetical protein	GF1_20320	1	3	1	389	0.0086995
isoprenyl transferase	GF1_23140	1	1	1	248	0.00862487
protein translocase subunit SecY	GF1_23270	3	1	1	434	0.00860839
two-component sensor histidine kinase	GF1_32030	1	3	2	484	0.00847514
hypothetical protein	GF1_12730	2	1	1	347	0.00846543
DNA polymerase III subunit gamma/tau	GF1_18010	4	2	1	619	0.00833141
ABC transporter ATP-binding protein	GF1_28650	1	1	1	258	0.00829057
C4-dicarboxylate ABC transporter	GF1_14390	3	3	2	694	0.00821187
Sec-independent protein translocase protein TatC	GF1_01640	1	1	1	262	0.008164
glycerol-3-phosphate dehydrogenase [NAD(P)+]	GF1_30810	1	2	1	343	0.00805113
flagellar P-ring protein	GF1_08940	2	1	1	376	0.00781251
queuine tRNA-ribosyltransferase	GF1_29130	2	1	1	378	0.00777118
flagellar hook protein FlgE	GF1_09180	1	2	1	358	0.00771379
hypothetical protein	GF1_07030	1	1	1	279	0.00766655
hypothetical protein	GF1_21370	4	1	3	783	0.00762491
magnesium transporter MgtE	GF1_12810	1	2	2	460	0.00756391
c-type cytochrome biogenesis protein CcsB	GF1_19480	1	1	1	283	0.00755819
multidrug transporter AcrB	GF1_03470	6	2	3	1089	0.00752061
sigma-54-dependent Fis family transcriptional regulator	GF1_04180	1	3	1	452	0.00748696
glutamine--scyllo-inositol aminotransferase	GF1_13910	2	1	1	394	0.0074556
hypothetical protein	GF1_04580	2	3	2	659	0.00743627
hypothetical protein	GF1_14810	2	1	1	407	0.00721746
response regulator	GF1_10740	2	1	1	408	0.00719977
hypothetical protein	GF1_14830	1	1	2	400	0.00714208
hypothetical protein	GF1_23070	1	2	1	390	0.00708086
hypothetical protein	GF1_29120	3	1	2	632	0.00704732
hypothetical protein	GF1_00260	1	1	1	305	0.00701301
hypothetical protein	GF1_00510	4	2	2	841	0.00698574
type II secretion system protein GspD	GF1_21620	3	2	2	727	0.00698277
hypothetical protein	GF1_17840	1	1	1	308	0.0069447
helicase	GF1_01950	3	2	1	632	0.00689653
dihydroorotate dehydrogenase	GF1_26900	1	1	1	314	0.006812
glucosyl-3-phosphoglycerate synthase	GF1_20230	1	1	1	325	0.00658144
hypothetical protein (YedE)	GF1_30690	1	2	1	423	0.00652845
Trk system potassium transport protein TrkA	GF1_24800	2	1	1	450	0.00652779
phosphoenolpyruvate carboxykinase [ATP] 2	GF1_18450	1	2	2	537	0.00647933
UDP-N-acetylmuramoyl-tripeptide--D-alanyl-D-alani ne ligase	GF1_20700	5	2	2	1033	0.00646035
glutamyl-tRNA reductase	GF1_24330	1	2	1	429	0.00643715
NAD+ synthase	GF1_03840	1	2	2	542	0.00641956
hypothetical protein	GF1_00770	3	2	1	682	0.00639092
hypothetical protein	GF1_19690	1	1	1	340	0.00629108
phosphoenolpyruvate-protein phosphotransferase	GF1_10000	3	1	1	597	0.00625803
hypothetical protein	GF1_02760	1	3	3	790	0.00610105
sigma-54-dependent Fis family transcriptional regulator	GF1_12080	1	2	1	455	0.00606931
ATP-dependent zinc metalloprotease FtsH	GF1_19810	2	1	2	606	0.00603196
hypothetical protein	GF1_15210	4	1	1	786	0.00576918
hypothetical protein	GF1_30000	2	1	1	515	0.00570389
hypothetical protein	GF1_09360	2	2	1	635	0.00560641
hypothetical protein	GF1_27410	1	1	1	400	0.00534742
hypothetical protein	GF1_08650	1	3	1	634	0.0053377
hypothetical protein	GF1_26330	2	4	1	906	0.00530376
hypothetical protein	GF1_08760	1	1	1	414	0.00516659
single-stranded-DNA-specific exonuclease RecJ	GF1_14580	2	1	1	582	0.00504726
pyruvate phosphate dikinase PEP/pyruvate binding subunit	GF1_10020	2	2	2	853	0.00501517
hypothetical protein	GF1_15450	2	1	1	591	0.0049704
Na(+)/H(+) antiporter subunit D	GF1_04340	2	1	1	594	0.00494529
UDP-N-acetylmuramate:L-alanyl-gamma-D-glutamyl-me so-diaminopimelate ligase	GF1_06270	1	1	1	482	0.00443769
DEAD/DEAH box helicase	GF1_17070	4	3	4	2086	0.00380312
hypothetical protein	GF1_09310	1	1	2	808	0.00353568
DNA topoisomerase (ATP-hydrolyzing)	GF1_14670	1	1	1	612	0.00349505
hypothetical protein	GF1_17940	1	2	1	793	0.00348239
ribonuclease	GF1_12190	1	1	1	674	0.00317354
hypothetical protein	GF1_19990	4	1	1	1441	0.00314683
hypothetical protein	GF1_06290	1	2	1	1004	0.00275053
hypothetical protein	GF1_00450	1	1	1	805	0.0026571
DNA mismatch repair protein MutS	GF1_24970	1	1	1	888	0.00240875

## Sheet: Table_S8
Supplementary Table 8. Proteins that were highly abundant in TD than in SR (more than 1.5-fold change). Protein descriptions are based on automatic annotation with DFAST and manual curation using the BLAST algorithm. Proteins are listed in descending order of fold change (TD/SR). Proteins shown in Figure 4B are in Bold font. Relative protein content (%) is based on the average NSAF values of the …
*Proteins with an average relative protein abundance of at least 0.1% in both TD and SR.
			Relative protein content (%)
Rank	Protein description	Locus tag	TD	SR	Fold change
1	response regulator	GF1_10740	0.76618	0.00719977	106.417
2	peptidyl-prolyl cis-trans isomerase	GF1_18300	0.126746	0.0288871	4.38765
3	glutamate synthase (NADPH), homotetrameric	GF1_24990	0.0853769	0.0231605	3.68632
4	ABC transporter ATP-binding protein	GF1_28650	0.0299576	0.00829057	3.61345
5	acetyltransferase	GF1_08070	0.0480066	0.0132855	3.61345
6	RNA polymerase sigma factor RpoD	GF1_25950	0.125877	0.0368133	3.41934
7	sulfite reductase, dissimilatory-type (DsrC)*	GF1_24490	2.01737	0.590434	3.41676
8	ornithine carbamoyltransferase	GF1_31800	0.199994	0.0597368	3.34792
9	mercuric reductase*	GF1_02600	1.18802	0.359719	3.30265
10	hypothetical protein	GF1_09400	0.0382484	0.0119032	3.2133
11	NADH-quinone oxidoreductase subunit D 1	GF1_30540	0.0818661	0.0255495	3.20421
12	bifunctional protein FolD*	GF1_14180	0.618925	0.196784	3.1452
13	sigma E regulatory protein, MucB/RseB	GF1_25360	0.0532627	0.016935	3.14513
14	protein-export protein SecB*	GF1_27310	0.387015	0.123583	3.13161
15	cold-shock protein*	GF1_17210	1.8168	0.62461	2.90869
16	hypothetical protein	GF1_31830	0.037394	0.0131819	2.83676
17	cytochrome c	GF1_19430	0.057696	0.0206565	2.79312
18	sulfurtransferase TusA family protein (TusA)*	GF1_30700	5.48696	1.96775	2.78844
19	hypothetical protein (Chp2)*	GF1_30720	0.537752	0.195422	2.75175
20	fatty acid metabolism regulator protein	GF1_13940	0.0369335	0.013739	2.68822
21	hypothetical protein	GF1_04580	0.0195198	0.00743627	2.62494
22	DsrE/Flike family protein (DsrE-1)	GF1_04100	0.0983923	0.0377003	2.60986
23	hypothetical protein	GF1_22340	0.032471	0.0126693	2.56297
24	adenylylsulfate reductase subunit beta (AprB)*	GF1_23670	5.63873	2.20476	2.55753
25	manganese-dependent inorganic pyrophosphatase*	GF1_22060	3.72251	1.46702	2.53746
26	arginine biosynthesis bifunctional protein ArgJ	GF1_08320	0.072564	0.0288347	2.51655
27	ribonuclease	GF1_12190	0.0076179	0.00317354	2.40044
28	hypothetical protein*	GF1_01050	0.635378	0.26654	2.3838
29	ATP synthase subunit beta*	GF1_25010	2.25971	0.978114	2.31027
30	hypothetical protein	GF1_27290	0.221841	0.0979751	2.26426
31	adenylylsulfate reductase subunit alpha (AprA)*	GF1_23660	4.39942	1.95915	2.24557
32	pilus (MSHA type) biogenesis protein MshL	GF1_27270	0.0797445	0.0355325	2.24427
33	NADH-quinone oxidoreductase chain j	GF1_30570	0.0690223	0.0309211	2.23221
34	flagellin*	GF1_08710	0.369133	0.165509	2.23028
35	pyruvate-flavodoxin oxidoreductase*	GF1_20380	0.399687	0.180389	2.21569
36	DUF302 domain-containing protein*	GF1_12110	0.44797	0.203765	2.19846
37	hypothetical protein	GF1_13600	0.196383	0.0894599	2.1952
38	30S ribosomal protein S20*	GF1_09540	0.228198	0.104834	2.17675
39	hypothetical protein	GF1_09360	0.0121717	0.00560641	2.17104
40	hypothetical protein	GF1_26330	0.0113948	0.00530376	2.14843
41	phenylacetate-coenzyme A ligase	GF1_03350	0.05515	0.0256993	2.14597
42	ATP-dependent DNA ligase	GF1_27520	0.0298419	0.0141134	2.11444
43	NADH-quinone oxidoreductase subunit C	GF1_30530	0.098167	0.0465835	2.10734
44	DNA-binding protein HU-beta*	GF1_17160	1.21304	0.585123	2.07313
45	corrinoid/iron-sulfur protein large subunit*	GF1_14220	0.229162	0.110705	2.07002
46	4-hydroxy-tetrahydrodipicolinate reductase	GF1_31870	0.159682	0.0779176	2.04937
47	hypothetical protein (DsrE-2)*	GF1_30710	0.23546	0.115337	2.04149
48	DNA ligase	GF1_24530	0.0221572	0.0110445	2.00617
49	peptidylprolyl isomerase	GF1_24420	0.0821762	0.041151	1.99694
50	hypothetical protein	GF1_28420	0.0740548	0.0372949	1.98566
51	transcriptional regulator	GF1_01320	0.124221	0.0633277	1.96156
52	nitrate reductase*	GF1_13610	0.31107	0.160198	1.94179
53	putative tyrosine-protein kinase YveL	GF1_24890	0.0483891	0.0251295	1.92559
54	2-nitropropane dioxygenase	GF1_02650	0.066105	0.0345489	1.91338
55	sulfate adenylyltransferase (Sat)*	GF1_19970	2.74386	1.4364	1.91023
56	heterodisulfide reductase subunit A (QmoA)*	GF1_23650	0.434834	0.229482	1.89485
57	hypothetical protein	GF1_09470	0.0565426	0.0298413	1.89478
58	D-alanine--D-alanine ligase	GF1_01620	0.0234926	0.012468	1.88423
59	hypothetical protein	GF1_18380	0.0764499	0.0405764	1.8841
60	hypothetical protein*	GF1_25050	0.518907	0.275573	1.88301
61	hypothetical protein	GF1_02210	0.0438239	0.0233517	1.87669
62	hypothetical protein*	GF1_22350	0.311016	0.166229	1.87101
63	hypothetical protein (YedE)	GF1_30690	0.0121382	0.00652845	1.85928
64	putative 2,3-bisphosphoglycerate-independent phosphoglycerate mutase	GF1_02110	0.0250462	0.0134709	1.85928
65	formate--tetrahydrofolate ligase*	GF1_21850	0.199378	0.108692	1.83433
66	hypothetical protein	GF1_15080	0.0527194	0.0291809	1.80664
67	hypothetical protein*	GF1_22470	0.326241	0.180666	1.80577
68	phosphoenolpyruvate carboxykinase [ATP] 2	GF1_18450	0.0116928	0.00647933	1.80463
69	ABC transporter ATP-binding protein	GF1_03340	0.0320708	0.0180855	1.77329
70	hypothetical protein	GF1_25590	0.081546	0.0462347	1.76374
71	hypothetical protein	GF1_22420	0.081045	0.0459876	1.76232
72	hypothetical protein	GF1_25570	0.147458	0.0837919	1.75981
73	pyridine nucleotide-disulfide oxidoreductase	GF1_05460	0.0323455	0.0184615	1.75205
74	hypothetical protein	GF1_15450	0.00868776	0.0049704	1.7479
75	GTP cyclohydrolase FolE2	GF1_21990	0.0207873	0.0118927	1.7479
76	acetyl-CoA carboxylase biotin carboxylase subunit	GF1_02810	0.0525219	0.0301476	1.74216
77	glycine betaine ABC transporter substrate-binding protein	GF1_10970	0.0880348	0.0507201	1.7357
78	5-methyltetrahydrofolate:corrinoid/iron-sulfur protein Co-methyltransferase*	GF1_31690	0.416255	0.242419	1.71709
79	acetylornithine aminotransferase	GF1_31780	0.0675166	0.0396264	1.70383
80	pilus assembly protein*	GF1_20120	0.327766	0.192403	1.70354
81	50S ribosomal protein L16	GF1_23400	0.166833	0.0987851	1.68885
82	methylmalonyl-CoA mutase	GF1_29640	0.0257902	0.0153896	1.67581
83	methylthioribose-1-phosphate isomerase	GF1_19260	0.0777434	0.0468815	1.6583
84	C4-dicarboxylate ABC transporter substrate-binding protein	GF1_04510	0.0509051	0.0308532	1.64991
85	DNA-directed RNA polymerase subunit omega*	GF1_19580	0.201674	0.122615	1.64477
86	hypothetical protein	GF1_19990	0.00515172	0.00314683	1.63711
87	hypothetical protein	GF1_19270	0.0449661	0.0275858	1.63004
88	indolepyruvate oxidoreductase	GF1_03270	0.0808259	0.0498707	1.62071
89	hypothetical protein	GF1_22380	0.11775	0.0726826	1.62005
90	hypothetical protein*	GF1_04620	0.485667	0.301048	1.61325
91	ATP-dependent zinc metalloprotease FtsH	GF1_09410	0.0569344	0.0354232	1.60726
92	glycogen synthase	GF1_25510	0.0166173	0.0103428	1.60665
93	integration host factor subunit alpha*	GF1_19150	0.195891	0.123632	1.58446
94	succinate dehydrogenase	GF1_11230	0.0549346	0.0350701	1.56642
95	lytic murein transglycosylase B	GF1_26810	0.0249982	0.0160959	1.55308
96	argininosuccinate synthase	GF1_31810	0.13202	0.0850677	1.55194
97	electron transfer flavoprotein subunit beta	GF1_10270	0.137801	0.0894854	1.53993
98	hypothetical protein	GF1_28430	0.035071	0.0228504	1.53481
99	protein TolB	GF1_10600	0.0274448	0.0179096	1.53241
100	phosphoenolpyruvate synthase*	GF1_21790	0.304041	0.198533	1.53144
101	transcription termination/antitermination protein NusA	GF1_01410	0.0999101	0.0655343	1.52455
102	hypothetical protein*	GF1_12720	0.308373	0.202437	1.52331
103	ATP-dependent Clp protease ATP-binding subunit ClpX	GF1_11850	0.0661028	0.0433969	1.52322
104	hypothetical protein	GF1_10350	0.131653	0.0868697	1.51552
105	tol-pal system protein YbgF*	GF1_10610	0.158003	0.10431	1.51474
106	ATP synthase subunit alpha*	GF1_25030	1.35841	0.897308	1.51387
107	RND transporter	GF1_03490	0.0604827	0.0400677	1.50951
108	nucleoside-diphosphate kinase*	GF1_17980	0.214042	0.142246	1.50473

## Sheet: Table_S9
Supplementary Table 9. List of proteins potentially involved in sulfur metabolism shown in Figure 4B.
Protein name	Locus tag
Sat	GF1_19970
AprA	GF1_23660
AprB	GF1_23670
DsrA	GF1_25910
DsrB	GF1_25900
DsrC	GF1_24490
DsrD	GF1_25890
DsrE-1	GF1_04100
QmoA	GF1_23650
QmoB	GF1_23640
QmoC	GF1_23630
YedE (YTD cluster)	GF1_30690
TusA (YTD cluster)	GF1_30700
DsrE-2 (YTD cluster)	GF1_30710
Chp2 (YTD cluster)	GF1_30720
Chp1 (YTD cluster)	GF1_30730
PhsA-1	GF1_30490
PhsA-2	GF1_10120
TtrA	GF1_03950
TtrB	GF1_03930
TtrC	GF1_03940
HynA	GF1_18090
HynB	GF1_18100

## Sheet: Table_S10
Supplementary Table 10. Proteins only detected in SR. Protein description is based on annotation by DFAST and manual curation using the BLAST algorithm. Relative protein content (%) is based on the average NSAF values of the biological triplicates. Proteins are listed in descending order of the average NSAF value (%).
Protein description	Locus tag	PSMs_SR_A	PSMs_SR_B	PSMs_SR_C	Length (AAs)	NSAF(%)_SR_average
hypothetical protein	GF1_18120	9	20	26	84	0.455984
carbon-monoxide dehydrogenase catalytic subunit	GF1_01790	201	99	68	625	0.433528
hypothetical protein	GF1_18160	11	11	12	61	0.397484
methylviologen-reducing hydrogenase subunit alpha	GF1_18140	51	89	90	449	0.357999
30S ribosomal protein S16	GF1_15810	12	7	8	85	0.231569
hypothetical protein	GF1_18180	88	113	103	941	0.228014
methyl viologen-reducing hydrogenase subunit gamma	GF1_18150	18	30	37	309	0.192918
50S ribosomal protein L23	GF1_23450	7	11	8	96	0.189385
hypothetical protein	GF1_07730	8	12	12	126	0.178361
50S ribosomal protein L29	GF1_23390	4	6	5	63	0.166966
hydrogenase assembly protein HypC	GF1_18270	5	8	8	90	0.163513
hypothetical protein	GF1_19380	3	8	9	85	0.162787
hypothetical protein	GF1_18200	12	16	12	173	0.162762
hypothetical protein	GF1_23890	9	15	16	180	0.155618
hypothetical protein	GF1_18210	13	24	29	308	0.149807
hypothetical protein	GF1_25840	2	7	7	81	0.135557
histidine triad nucleotide-binding protein	GF1_01200	5	11	6	113	0.134054
hydrogenase accessory protein HypB	GF1_18040	15	14	12	236	0.124188
hypothetical protein	GF1_18170	5	3	2	65	0.112248
30S ribosomal protein S12	GF1_23520	7	5	6	123	0.105771
50S ribosomal protein L27	GF1_15050	3	7	3	85	0.10479
hypothetical protein	GF1_15090	8	8	6	156	0.100487
3-isopropylmalate dehydratase small subunit	GF1_14860	4	9	12	175	0.099495
hydrogenase subunit CooU	GF1_17900	6	9	9	175	0.0963149
membrane protein	GF1_14970	7	8	5	149	0.095031
hypothetical protein	GF1_02950	10	8	16	262	0.0933272
phosphomethylpyrimidine synthase	GF1_11200	18	20	19	444	0.0911361
hypothetical protein	GF1_06260	2	4	2	61	0.0905422
RNA polymerase-binding transcription factor DksA	GF1_19550	3	5	7	120	0.0877791
hypothetical protein	GF1_11060	14	6	16	313	0.0843474
methyl-accepting chemotaxis protein	GF1_17870	28	25	28	691	0.0839702
ABC transporter ATP-binding protein	GF1_07390	6	6	20	275	0.0832142
Sec-independent protein translocase protein TatA	GF1_04750	2	2	3	61	0.0818984
hypothetical protein	GF1_18190	2	3	2	60	0.0816751
signal transduction protein	GF1_15620	5	8	12	221	0.0795819
hypothetical protein	GF1_27020	1	2	2	44	0.0790773
hypothetical protein	GF1_02240	7	7	8	202	0.0776764
hypothetical protein	GF1_27130	7	4	3	135	0.0758046
transcription elongation factor GreA	GF1_13930	6	6	5	161	0.0752543
hypothetical protein	GF1_24260	2	3	2	66	0.0742501
aminodeoxyfutalosine synthase	GF1_18910	10	12	16	364	0.0740165
hypothetical protein	GF1_05490	2	2	2	58	0.0737575
hypothetical protein	GF1_05710	11	15	16	407	0.0727475
hypothetical protein	GF1_13040	3	5	3	106	0.0722834
hydrogenase expression/formation protein HypE	GF1_18290	11	11	12	336	0.0721622
translation initiation factor IF-1	GF1_23250	2	3	3	78	0.0720304
non-canonical purine NTP pyrophosphatase	GF1_30820	5	7	10	220	0.0705877
hypothetical protein	GF1_17550	1	4	1	57	0.0702925
hypothetical protein	GF1_15640	1	3	3	69	0.0698526
ribosomal silencing factor RsfS	GF1_04680	5	4	4	134	0.069809
hypothetical protein	GF1_19170	9	9	8	271	0.0683869
peptidyl-prolyl cis-trans isomerase	GF1_13840	5	5	4	146	0.0683355
6-carboxy-5,6,7,8-tetrahydropterin synthase	GF1_09830	4	3	5	127	0.0681194
hypothetical protein	GF1_20500	3	2	1	64	0.0681033
hypothetical protein	GF1_27360	2	4	2	84	0.0657509
peptidyl-prolyl cis-trans isomerase	GF1_23040	5	8	9	237	0.0651224
hypothetical protein	GF1_05500	4	3	3	111	0.065004
hypothetical protein	GF1_24390	2	2	2	66	0.0648172
hypothetical protein	GF1_21330	5	3	4	135	0.0646803
hypothetical protein	GF1_10480	4	5	6	165	0.0643283
signal recognition particle protein	GF1_15820	11	16	15	459	0.0642984
response regulator receiver modulated metal-depenent phosphohydrolase	GF1_06010	16	6	11	382	0.0638966
iron transporter FeoA	GF1_17580	3	3	1	78	0.0638612
ABC transporter substrate-binding protein	GF1_24570	12	14	9	388	0.0638123
hypothetical protein	GF1_29890	7	1	6	165	0.0637546
hypothetical protein	GF1_12140	2	4	3	98	0.063683
hypothetical protein	GF1_13000	2	2	2	68	0.0629108
hypothetical protein	GF1_29870	20	9	17	542	0.0623202
NAD-dependent epimerase	GF1_13230	6	13	11	336	0.0618485
isoprenoid biosynthesis protein ElbB	GF1_00280	7	7	5	220	0.061532
carbon monoxide-induced hydrogenase	GF1_17890	10	10	11	361	0.0612397
hypothetical protein	GF1_20900	2	1	1	51	0.0575981
nitrogen regulatory protein P-II 1	GF1_02510	2	3	4	112	0.0565735
hypothetical protein	GF1_17180	8	11	13	399	0.0565633
electron transfer flavoprotein subunit alpha	GF1_10280	11	9	11	397	0.0561298
hypothetical protein	GF1_00050	2	4	4	124	0.0561194
hypothetical protein	GF1_00420	7	11	6	302	0.0554476
hypothetical protein	GF1_28610	7	5	6	235	0.0553608
putative RNA-binding protein	GF1_04530	2	4	3	113	0.0552295
methylmalonyl-CoA mutase	GF1_29620	3	5	3	140	0.0547289
exodeoxyribonuclease 7 small subunit	GF1_13330	3	2	1	80	0.0544826
hypothetical protein	GF1_06110	2	3	3	104	0.0540228
nitrogen-fixing protein NifU	GF1_28090	6	4	7	230	0.0535067
hypothetical protein	GF1_17850	21	16	16	715	0.0534492
4Fe-4S ferredoxin	GF1_17510	8	5	5	246	0.0532132
histone deacetylase	GF1_30670	7	13	7	352	0.0531483
50S ribosomal protein L28	GF1_19390	1	3	1	64	0.0528766
hydrogenase expression/formation protein	GF1_18280	7	10	10	362	0.0524698
hypothetical protein	GF1_15600	10	19	18	626	0.0522935
glucose-1-phosphate thymidylyltransferase	GF1_03800	3	7	10	269	0.0517927
GTP 3',8-cyclase	GF1_17220	9	8	8	347	0.0516146
transcriptional regulator	GF1_00850	13	10	9	448	0.0514898
hypothetical protein	GF1_30230	1	4	2	93	0.0508015
hypothetical protein	GF1_00430	2	1	2	72	0.050769
hypothetical protein	GF1_24170	2	4	1	95	0.0505811
cobyrinic acid a,c-diamide synthase	GF1_07770	3	8	10	289	0.0503626
hypothetical protein	GF1_24880	16	20	14	720	0.0489973
hypothetical protein	GF1_10680	3	5	7	217	0.0485415
YggS family pyridoxal phosphate enzyme	GF1_10450	6	5	4	228	0.047261
HybD peptidase	GF1_18220	4	2	5	173	0.0464081
DUF2959 domain-containing protein	GF1_03230	5	5	4	216	0.0461897
hypothetical protein	GF1_18060	2	1	4	111	0.0458657
cobyrinic acid a,c-diamide synthase	GF1_07780	4	6	9	292	0.0458573
hypothetical protein	GF1_13970	2	3	2	107	0.0457991
hypothetical protein	GF1_27250	7	2	1	165	0.0457743
ribose 5-phosphate isomerase B	GF1_10330	3	3	3	141	0.04551
indole-3-glycerol-phosphate synthase	GF1_09580	6	4	6	256	0.0452683
two-component system response regulator	GF1_19530	1	4	3	121	0.0449785
hypothetical protein	GF1_07870	4	1	2	117	0.0448927
hypothetical protein	GF1_13760	2	4	6	189	0.0444155
hypothetical protein	GF1_26300	5	3	5	213	0.0443648
UPF0251 protein	GF1_07820	4	1	2	119	0.0441382
hypothetical protein	GF1_06770	5	5	8	299	0.0429713
ABC transporter ATP-binding protein	GF1_10170	6	4	6	271	0.0427626
transcriptional regulator	GF1_16960	3	3	3	152	0.0422165
hypothetical protein	GF1_03780	6	7	8	353	0.0421873
hypothetical protein	GF1_05010	7	5	5	293	0.0419519
hypothetical protein	GF1_21240	4	6	7	288	0.041509
peptidyl-prolyl cis-trans isomerase	GF1_29100	3	2	3	140	0.0413881
cytochrome c	GF1_19490	1	3	4	134	0.0413261
hypothetical protein	GF1_09980	1	4	3	132	0.0412303
hypothetical protein	GF1_22500	2	3	2	120	0.0408375
aminotransferase	GF1_05160	6	10	9	436	0.0400864
3-phosphoshikimate 1-carboxyvinyltransferase 2	GF1_26870	8	7	9	433	0.0397391
hypothetical protein	GF1_05410	5	5	2	215	0.0397267
DNA-binding protein HU-beta	GF1_24840	2	2	1	90	0.0395564
DNA-binding protein HU-beta	GF1_16950	2	2	1	90	0.0395564
hypothetical protein	GF1_18920	9	7	8	441	0.0392012
dinitrogenase iron-molybdenum cofactor biosynthesis protein	GF1_07760	1	3	3	123	0.0391856
hypothetical protein	GF1_07750	2	4	2	141	0.0391707
hypothetical protein	GF1_07570	4	5	3	216	0.0391693
hypothetical protein	GF1_08920	3	1	1	96	0.0389171
hypothetical protein	GF1_10190	6	5	3	259	0.0388326
outer membrane lipid asymmetry maintenance protein MlaD	GF1_10180	4	3	1	149	0.03879
hypothetical protein	GF1_03090	2	2	1	93	0.0382804
hypothetical protein	GF1_18250	9	4	8	404	0.0381683
phosphoglycolate phosphatase	GF1_12680	4	4	4	225	0.0380261
hypothetical protein	GF1_21350	2	6	4	216	0.0379812
NADH ubiquinone oxidoreductase	GF1_17920	1	3	4	146	0.0379294
glucose-1-phosphate thymidylyltransferase	GF1_00970	4	6	6	297	0.0378341
hypothetical protein	GF1_14100	5	4	1	191	0.0377006
type I methionyl aminopeptidase	GF1_23260	3	5	6	262	0.0374642
phosphoribosylformylglycinamidine cyclo-ligase	GF1_12790	5	8	6	355	0.0374096
chaperone protein DnaJ	GF1_19570	5	9	6	376	0.036976
divalent-cation tolerance protein CutA	GF1_14740	2	2	2	116	0.0368788
hypothetical protein	GF1_18810	2	3	2	133	0.0368459
hypothetical protein	GF1_10110	1	4	4	170	0.0362368
4Fe-4S ferredoxin	GF1_25730	4	2	1	145	0.0355665
hypothetical protein	GF1_16110	3	3	4	201	0.0354964
hypothetical protein	GF1_30460	1	3	2	116	0.0353618
N-(5'-phosphoribosyl)anthranilate isomerase	GF1_09590	3	4	4	221	0.0351011
hypothetical protein	GF1_11810	2	3	2	140	0.0350036
metalloenzyme	GF1_03040	4	6	5	301	0.0349464
N-acetyl-gamma-glutamyl-phosphate reductase	GF1_05800	5	6	6	346	0.034784
glutamine--tRNA ligase	GF1_13010	7	11	10	565	0.0347197
hypothetical protein	GF1_27510	5	2	4	234	0.034655
cytidylate kinase	GF1_30620	2	7	3	234	0.0346523
PBS lyase	GF1_23760	7	5	6	377	0.0345087
cytochrome c biogenesis protein ResB	GF1_19470	7	10	5	449	0.034309
thiol reductase thioredoxin	GF1_07490	2	2	3	146	0.0342178
molecular chaperone	GF1_06990	3	3	1	146	0.0341177
nucleoid-associated protein	GF1_18000	1	2	2	102	0.0341118
pilus assembly protein PilM	GF1_27220	4	7	6	348	0.0340785
hypothetical protein	GF1_08630	3	5	2	208	0.0333855
hypothetical protein	GF1_02990	5	3	6	307	0.0331191
hypothetical protein	GF1_31340	2	1	1	89	0.0330057
Ni/Fe-hydrogenase, b-type cytochrome subunit (HynC)	GF1_18080	2	4	4	213	0.0326704
cysteine synthase	GF1_32240	4	6	4	303	0.0323466
UDP-N-acetylglucosamine C4 epimerase	GF1_05330	5	7	4	347	0.0323404
hypothetical protein	GF1_26640	4	3	1	179	0.0322889
tryptophan synthase alpha chain	GF1_11290	2	5	5	258	0.0321676
iron-sulfur protein	GF1_17880	1	3	4	173	0.0320098
organic solvent tolerance ABC transporter substrate-binding protein	GF1_10200	3	3	4	223	0.0319945
NAD-dependent dehydratase	GF1_21220	3	6	5	305	0.03187
protein-L-isoaspartate O-methyltransferase	GF1_00060	5	1	3	217	0.0311928
hypothetical protein	GF1_05120	5	5	6	368	0.0310128
hypothetical protein	GF1_12030	1	1	1	69	0.0309995
hypothetical protein	GF1_13680	2	2	4	185	0.0308847
8-amino-3,8-dideoxy-manno-octulosonate cytidylyltransferase	GF1_15230	2	6	4	268	0.0306117
chemotaxis protein CheX	GF1_09340	1	4	2	155	0.0304809
hypothetical protein	GF1_07790	2	2	1	117	0.030428
hypothetical protein	GF1_00860	2	3	3	186	0.0302063
Fis family transcriptional regulator	GF1_09440	5	9	10	557	0.0301157
hypothetical protein	GF1_26670	4	6	5	350	0.0300539
hypothetical protein	GF1_07930	3	3	2	190	0.029995
RNA polymerase sigma factor	GF1_13900	6	4	3	316	0.0298579
hypothetical protein	GF1_00750	4	2	3	223	0.0295645
hypothetical protein	GF1_00310	3	2	5	250	0.0289203
deoxyuridine 5'-triphosphate nucleotidohydrolase	GF1_01540	3	2	1	151	0.028865
hypothetical protein	GF1_22760	1	1	2	99	0.0288569
peptide deformylase	GF1_28270	1	3	3	170	0.028352
hypothetical protein	GF1_18480	2	3	3	201	0.0279521
phosphate acyltransferase	GF1_10240	4	4	5	334	0.0277657
aspartate carbamoyltransferase	GF1_27200	5	5	2	310	0.0275524
carbon monoxide dehydrogenase	GF1_12660	3	5	2	254	0.0273393
ribosome-binding ATPase YchF	GF1_00120	5	5	4	365	0.0273342
phenylacetic acid degradation protein	GF1_28000	1	1	3	132	0.027081
ATP-dependent 6-phosphofructokinase	GF1_24120	2	6	6	361	0.0267027
thiazole synthase	GF1_24270	3	5	2	261	0.026606
hypothetical protein	GF1_17970	2	2	4	215	0.0265752
hypothetical protein	GF1_18110	7	10	11	744	0.0264945
4-hydroxy-3-methylbut-2-en-1-yl diphosphate synthase (flavodoxin)	GF1_23090	6	3	4	362	0.026327
xanthine phosphoribosyltransferase	GF1_31580	1	2	3	161	0.02607
nicotinate-nucleotide diphosphorylase (carboxylating)	GF1_02880	4	3	3	278	0.0259548
pilus protein PilZ	GF1_08640	4	2	2	230	0.0255435
hypothetical protein	GF1_18570	3	4	3	276	0.0255053
hypothetical protein	GF1_28490	2	3	1	165	0.0253493
hypothetical protein	GF1_09780	1	2	2	138	0.025213
dehydrogenase	GF1_13620	2	2	3	199	0.0251045
hypothetical protein	GF1_06920	1	1	1	86	0.0248717
shikimate dehydrogenase (NADP(+))	GF1_26880	3	4	3	284	0.0247869
spermidine/putrescine import ATP-binding protein PotA	GF1_04940	6	3	3	357	0.0246849
hypothetical protein	GF1_10320	2	5	4	308	0.0246148
hypothetical protein	GF1_03140	3	4	3	287	0.0245278
hypothetical protein	GF1_29740	13	6	6	752	0.0244994
hypothetical protein	GF1_07800	2	1	1	120	0.0244792
hypothetical protein	GF1_31760	1	3	1	139	0.0243461
hypothetical protein	GF1_06070	3	1	2	183	0.0243383
flagellar basal body-associated protein FliL	GF1_09150	2	3	1	172	0.0243177
farnesyl-diphosphate synthase	GF1_27100	4	3	3	298	0.0242129
ATPase AAA	GF1_20940	5	7	6	525	0.0241102
hypothetical protein	GF1_20520	4	8	7	548	0.0240871
putative hydrogenase nickel incorporation protein HypA	GF1_17830	1	2	1	115	0.0240134
hypothetical protein	GF1_03010	3	2	4	275	0.0236807
hypothetical protein	GF1_25210	1	3	5	265	0.0236059
hypothetical protein	GF1_08150	2	3	2	209	0.0234474
type I-C CRISPR-associated protein Cas5	GF1_28770	4	2	1	220	0.0234416
polyphosphate kinase 2	GF1_08100	4	3	3	310	0.0232756
cobyrinic acid a,c-diamide synthase	GF1_08340	3	2	3	249	0.0232704
carbamoyl-phosphate synthase small chain	GF1_05380	4	4	4	368	0.0232497
phosphatidylserine decarboxylase proenzyme	GF1_20150	2	3	2	213	0.0230071
PHP domain-containing protein	GF1_14620	2	3	2	215	0.022793
MBL fold metallo-hydrolase	GF1_27030	2	4	4	307	0.0226671
B12-binding domain-containing radical SAM protein	GF1_08780	3	6	5	429	0.0226581
acetoacetate metabolism regulatory protein AtoC	GF1_19910	2	4	6	371	0.0226268
hypothetical protein	GF1_30260	3	3	4	317	0.0225072
cell division protein FtsA	GF1_20620	5	5	3	413	0.0224192
cation acetate symporter	GF1_25270	6	10	3	589	0.0223608
hypothetical protein	GF1_13780	3	1	1	169	0.0221068
hypothetical protein	GF1_25580	2	1	1	133	0.0220865
guanylate kinase	GF1_22310	3	1	2	202	0.022049
branched chain amino acid ABC transporter ATP-binding protein	GF1_31590	7	2	6	511	0.0218044
hypothetical protein	GF1_00380	1	2	2	160	0.0217463
ATPase AAA	GF1_20950	4	6	6	517	0.0217345
putative nickel-responsive regulator	GF1_27490	2	1	1	136	0.0215993
hypothetical protein	GF1_31000	1	2	1	128	0.0215745
transporter	GF1_03210	4	2	3	307	0.0214752
thiamine-phosphate synthase	GF1_23840	2	3	1	196	0.02134
amino acid ABC transporter substrate-binding protein	GF1_19730	4	1	2	248	0.0211792
hypothetical protein	GF1_20990	3	4	3	333	0.0211396
NAD(P) transhydrogenase subunit beta	GF1_01780	6	3	4	453	0.0210384
hypothetical protein	GF1_24430	3	3	3	308	0.0208341
glucose-1-phosphate adenylyltransferase	GF1_22950	6	4	2	419	0.0208048
precorrin-8X methylmutase	GF1_26100	4	1	1	218	0.0208008
hypothetical protein	GF1_02820	4	2	2	286	0.020542
UDP-3-O-acylglucosamine N-acyltransferase	GF1_05970	2	6	3	368	0.0203426
hypothetical protein	GF1_06780	5	1	7	475	0.0202954
hypothetical protein	GF1_13370	2	2	1	176	0.0202277
hypothetical protein	GF1_30330	2	2	1	176	0.0202277
histidine kinase	GF1_30270	3	2	3	288	0.0201192
putative competence-damage inducible protein	GF1_29260	2	7	4	440	0.0200602
beta-ketoacyl-ACP reductase	GF1_25160	2	3	2	245	0.0200021
hypothetical protein	GF1_02800	5	2	2	336	0.0198617
2-alkenal reductase	GF1_12820	5	2	3	373	0.0198161
UDP-N-acetylglucosamine 1-carboxyvinyltransferase	GF1_13170	4	5	3	427	0.019814
CHAD domain-containing protein	GF1_08330	7	4	3	520	0.01968
hypothetical protein	GF1_06890	6	2	6	532	0.0194427
formylmethanofuran dehydrogenase subunit E	GF1_29170	3	1	1	193	0.0193577
chemotaxis protein MotA	GF1_09170	1	2	4	254	0.0193509
ribonuclease G	GF1_14920	6	7	1	511	0.0193093
hypothetical protein	GF1_26930	3	2	1	226	0.0192859
glycerol kinase	GF1_31540	5	4	4	498	0.018784
hypothetical protein	GF1_10090	7	1	5	523	0.0187412
gamma-glutamyltranspeptidase	GF1_08450	7	3	3	514	0.0186985
UDP-N-acetylmuramate--L-alanine ligase	GF1_20650	3	3	6	459	0.0186721
hypothetical protein	GF1_06060	13	4	8	999	0.0186328
Tol-Pal system subunit TolQ	GF1_10570	2	2	2	230	0.0185997
hypothetical protein	GF1_18430	9	4	4	677	0.0185355
phosphopantetheine adenylyltransferase	GF1_20180	1	2	2	188	0.0185074
cytokinin riboside 5'-monophosphate phosphoribohydrolase	GF1_17350	2	3	1	227	0.0184257
peptidase M20	GF1_14370	3	3	4	389	0.0183413
integrase	GF1_14870	3	2	3	317	0.0182787
hypothetical protein	GF1_14340	3	5	3	420	0.018243
hypothetical protein	GF1_26400	4	7	5	612	0.018205
hypothetical protein	GF1_19050	5	1	2	333	0.0181711
hypothetical protein	GF1_10630	1	2	1	152	0.018168
hypothetical protein	GF1_08010	1	1	1	118	0.0181268
histidine--tRNA ligase	GF1_02640	2	4	5	428	0.0179361
hypothetical protein	GF1_09120	1	1	1	120	0.0178247
hypothetical protein	GF1_10820	4	5	4	516	0.0177877
hypothetical protein	GF1_25970	2	1	3	246	0.0177774
phytoene dehydrogenase	GF1_25170	2	5	5	468	0.0177334
hypothetical protein	GF1_09320	4	3	7	576	0.017512
putative endonuclease 4	GF1_00210	3	3	1	288	0.0172958
hypothetical protein	GF1_02940	6	1	3	438	0.0172771
hypothetical protein	GF1_08110	3	3	2	333	0.0171142
uracil permease	GF1_01750	3	3	4	420	0.0169875
hydrogenase	GF1_17910	1	1	2	169	0.0169043
nitrate reductase catalytic subunit	GF1_19860	5	8	6	795	0.0167049
protease 4	GF1_19290	7	3	4	619	0.0166865
hypothetical protein	GF1_29600	2	2	4	344	0.0166095
hypothetical protein	GF1_04990	2	1	2	221	0.0165401
ribonuclease 3	GF1_02910	2	3	1	253	0.0165322
hypothetical protein	GF1_18530	1	2	2	213	0.0163352
amino acid ABC transporter permease	GF1_30370	2	2	2	262	0.016328
Hdr menaquinol oxidoreductase integral membrane subunit (DsrP)	GF1_26940	2	3	4	390	0.0162467
DNA topoisomerase	GF1_04670	7	8	2	739	0.0162463
carbamoyltransferase HypF	GF1_18260	8	3	6	775	0.0162106
chromosome partitioning protein ParB	GF1_30890	1	4	2	292	0.0161799
hypothetical protein	GF1_02790	5	4	1	446	0.0161453
hypothetical protein	GF1_06930	1	1	2	177	0.0161403
acetoacetate metabolism regulatory protein AtoC	GF1_05140	5	3	2	454	0.0160707
riboflavin synthase subunit alpha	GF1_23740	1	2	2	218	0.0159606
molybdate-transporting ATPase	GF1_28600	2	4	2	351	0.0157352
phosphoesterase	GF1_01440	3	1	3	330	0.015672
haloacid dehalogenase	GF1_25800	1	3	1	216	0.0156671
hypothetical protein	GF1_07350	1	2	1	177	0.0156019
hypothetical protein	GF1_00150	4	2	1	331	0.0155805
ABC transporter ATP-binding protein	GF1_07380	2	1	2	235	0.0155548
1,4-dihydroxy-6-naphtoate synthase	GF1_22160	3	2	1	281	0.0155111
inositol monophosphatase	GF1_11340	1	2	3	273	0.0153746
glycosyl transferase	GF1_21230	2	4	3	406	0.0153718
aminopeptidase	GF1_32110	2	3	3	369	0.0152259
hypothetical protein	GF1_26490	2	1	1	193	0.0152202
hypothetical protein	GF1_05880	1	2	1	182	0.0151733
ABC transporter ATP-binding protein	GF1_31380	3	2	2	335	0.0151537
hypothetical protein	GF1_25830	9	3	4	788	0.0151345
signal transduction protein	GF1_06020	4	1	3	397	0.0150386
ATP synthase subunit a	GF1_25660	1	1	3	240	0.0148946
2-dehydro-3-deoxyphosphooctonate aldolase	GF1_28370	1	2	3	282	0.0148839
heterodisulfide reductase subunit D	GF1_06300	1	1	1	144	0.0148539
alcohol dehydrogenase	GF1_04630	3	2	2	343	0.0148002
twitching motility protein PilT	GF1_28870	3	3	2	391	0.0145756
hypothetical protein	GF1_20240	3	3	2	391	0.0145756
NADH-quinone oxidoreductase subunit I	GF1_30560	2	1	1	203	0.0144705
hypothetical protein	GF1_02030	2	1	1	203	0.0144705
hypothetical protein	GF1_18990	3	2	1	305	0.0142905
hypothetical protein	GF1_17500	1	2	2	244	0.0142598
dTDP-glucose 4,6-dehydratase	GF1_12170	3	2	2	356	0.0142598
ferredoxin	GF1_31260	2	4	7	644	0.0141497
HD family phosphohydrolase	GF1_00130	3	3	1	353	0.014111
hypothetical protein	GF1_21210	1	4	2	335	0.0141031
type II secretion system protein GspG	GF1_21710	1	1	1	153	0.0139802
hypothetical protein	GF1_05290	4	3	3	522	0.0138227
hypothetical protein	GF1_23990	4	4	5	675	0.0137389
dihydroorotate dehydrogenase B (NAD(+)), electron transfer subunit	GF1_26910	2	2	1	260	0.0136926
hypothetical protein	GF1_05520	9	3	7	1048	0.0134347
thiamine biosynthesis protein ThiH	GF1_24280	4	1	2	394	0.0133311
hypothetical protein	GF1_22780	1	1	1	161	0.0132855
hypothetical protein	GF1_24660	1	1	2	216	0.0132261
sulfotransferase	GF1_00660	3	1	1	283	0.0132016
hypothetical protein	GF1_03110	6	7	6	1021	0.0131796
dehydrogenase	GF1_20280	1	2	2	264	0.0131795
sulfurtransferase FdhD	GF1_07680	1	3	1	257	0.0131677
hypothetical protein	GF1_24790	2	2	1	277	0.0128522
hypothetical protein	GF1_24150	1	1	1	167	0.0128082
deoxyguanosinetriphosphate triphosphohydrolase-like protein	GF1_02860	3	1	2	357	0.0124759
hypothetical protein	GF1_00490	2	3	2	393	0.0124695
hypothetical protein	GF1_15180	7	3	1	656	0.0124624
beta-ketoacyl-[acyl-carrier-protein] synthase I	GF1_02550	2	2	3	404	0.0123658
hypothetical protein	GF1_29310	1	2	2	284	0.0122514
hypothetical protein	GF1_05150	4	4	3	641	0.0122278
cytochrome c	GF1_26470	2	1	3	360	0.0121479
hypothetical protein	GF1_05890	1	2	2	287	0.0121233
diguanylate cyclase response regulator	GF1_32140	3	1	1	309	0.0120907
flagellar M-ring protein	GF1_09270	4	2	3	546	0.0120749
hypothetical protein	GF1_09370	1	3	2	342	0.0119941
acetolactate synthase	GF1_24020	3	2	4	546	0.0119271
hypothetical protein	GF1_19330	1	1	2	240	0.0119035
hypothetical protein	GF1_26680	2	4	4	592	0.0117547
hypothetical protein	GF1_21180	1	2	2	298	0.0116758
hypothetical protein	GF1_07160	4	2	2	506	0.0116107
ABC transporter ATP-binding protein	GF1_28640	1	2	1	238	0.0116031
sigma-54-dependent Fis family transcriptional regulator	GF1_30840	5	1	2	523	0.0115697
hypothetical protein	GF1_00560	2	3	2	426	0.0115035
hypothetical protein	GF1_26380	1	2	3	365	0.0114994
tetraacyldisaccharide 4'-kinase	GF1_07430	1	3	2	357	0.0114901
membrane protein	GF1_03000	2	3	3	495	0.0113502
hypothetical protein	GF1_24460	5	2	3	655	0.0112846
serine acetyltransferase	GF1_32230	2	1	2	325	0.0112473
octaprenyl diphosphate synthase	GF1_01940	1	2	2	310	0.0112239
hypothetical protein	GF1_15040	3	1	1	334	0.0111858
hypothetical protein	GF1_15200	6	1	1	553	0.011088
hypothetical protein	GF1_07500	1	1	1	193	0.0110827
tRNA uridine 5-carboxymethylaminomethyl modification enzyme MnmG	GF1_24820	2	4	4	631	0.0110282
aldehyde ferredoxin oxidoreductase	GF1_13640	3	3	3	582	0.0110256
hypothetical protein	GF1_05680	1	1	1	194	0.0110256
elongation factor 4 2	GF1_13890	1	4	4	573	0.0107509
Holliday junction ATP-dependent DNA helicase RuvB	GF1_20770	3	1	1	349	0.010705
chromosome partitioning protein ParA	GF1_30900	1	2	1	258	0.0107036
hypothetical protein	GF1_32400	2	1	3	411	0.0106405
glycosyl transferase family 1	GF1_00600	2	3	2	462	0.0106072
hypothetical protein	GF1_01970	4	3	2	616	0.010548
fumarate reductase	GF1_11250	1	1	1	203	0.0105368
O-acetylhomoserine aminocarboxypropyltransferase	GF1_32200	1	1	4	420	0.0102204
hypothetical protein	GF1_04450	1	4	2	463	0.0102042
hypothetical protein	GF1_23870	3	1	2	437	0.010192
hypothetical protein	GF1_12600	3	5	3	752	0.0101889
putative M18 family aminopeptidase 2	GF1_19070	3	1	2	439	0.0101456
serine/threonine protein kinase	GF1_17620	3	3	1	491	0.010145
hypothetical protein	GF1_08390	1	1	1	211	0.0101373
sensor histidine kinase	GF1_21940	2	2	3	494	0.010113
DNA-binding response regulator	GF1_26430	1	1	1	213	0.0100421
amino acid ABC transporter permease	GF1_32170	1	2	1	279	0.00989798
peptidase ClpP	GF1_10490	1	4	1	406	0.00986865
UDP-N-acetylglucosamine--N-acetylmuramyl-(pentape ptide) pyrophosphoryl-undecaprenol N-acetylglucosamine transferase	GF1_20660	2	2	1	365	0.00975362
ABC transporter substrate-binding protein	GF1_14840	3	3	2	586	0.00972533
cation:proton antiporter	GF1_04320	1	3	3	498	0.00967838
ferredoxin	GF1_22970	3	2	2	533	0.00952434
4-hydroxybenzoate decarboxylase	GF1_25600	2	3	3	590	0.00952266
ABC transporter ATP-binding protein	GF1_02930	2	4	3	656	0.00951362
sn-glycerol-3-phosphate import ATP-binding protein UgpC	GF1_31500	2	1	1	309	0.00950649
hypothetical protein	GF1_02660	2	2	2	455	0.00940206
hypothetical protein	GF1_11100	1	1	1	228	0.00938144
peptidase M35	GF1_05340	2	2	1	380	0.00936861
ferrochelatase	GF1_23900	1	2	1	300	0.00920512
DNA topoisomerase IV subunit A	GF1_14660	6	1	1	673	0.00911092
hypothetical protein	GF1_03060	3	1	2	495	0.00899779
RNA polymerase sigma-54 factor	GF1_31740	3	2	1	487	0.00894992
riboflavin biosynthesis protein	GF1_23780	1	1	2	320	0.0089276
hydrogenase	GF1_17930	1	2	1	317	0.00871147
hypothetical protein	GF1_20320	1	3	1	389	0.0086995
isoprenyl transferase	GF1_23140	1	1	1	248	0.00862487
protein translocase subunit SecY	GF1_23270	3	1	1	434	0.00860839
two-component sensor histidine kinase	GF1_32030	1	3	2	484	0.00847514
hypothetical protein	GF1_12730	2	1	1	347	0.00846543
C4-dicarboxylate ABC transporter	GF1_14390	3	3	2	694	0.00821187
Sec-independent protein translocase protein TatC	GF1_01640	1	1	1	262	0.008164
glycerol-3-phosphate dehydrogenase [NAD(P)+]	GF1_30810	1	2	1	343	0.00805113
flagellar P-ring protein	GF1_08940	2	1	1	376	0.00781251
queuine tRNA-ribosyltransferase	GF1_29130	2	1	1	378	0.00777118
flagellar hook protein FlgE	GF1_09180	1	2	1	358	0.00771379
hypothetical protein	GF1_07030	1	1	1	279	0.00766655
hypothetical protein	GF1_21370	4	1	3	783	0.00762491
magnesium transporter MgtE	GF1_12810	1	2	2	460	0.00756391
c-type cytochrome biogenesis protein CcsB	GF1_19480	1	1	1	283	0.00755819
multidrug transporter AcrB	GF1_03470	6	2	3	1089	0.00752061
sigma-54-dependent Fis family transcriptional regulator	GF1_04180	1	3	1	452	0.00748696
glutamine--scyllo-inositol aminotransferase	GF1_13910	2	1	1	394	0.0074556
hypothetical protein	GF1_14810	2	1	1	407	0.00721746
hypothetical protein	GF1_14830	1	1	2	400	0.00714208
hypothetical protein	GF1_23070	1	2	1	390	0.00708086
hypothetical protein	GF1_29120	3	1	2	632	0.00704732
hypothetical protein	GF1_00260	1	1	1	305	0.00701301
hypothetical protein	GF1_00510	4	2	2	841	0.00698574
type II secretion system protein GspD	GF1_21620	3	2	2	727	0.00698277
hypothetical protein	GF1_17840	1	1	1	308	0.0069447
helicase	GF1_01950	3	2	1	632	0.00689653
dihydroorotate dehydrogenase	GF1_26900	1	1	1	314	0.006812
glucosyl-3-phosphoglycerate synthase	GF1_20230	1	1	1	325	0.00658144
Trk system potassium transport protein TrkA	GF1_24800	2	1	1	450	0.00652779
UDP-N-acetylmuramoyl-tripeptide--D-alanyl-D-alani ne ligase	GF1_20700	5	2	2	1033	0.00646035
glutamyl-tRNA reductase	GF1_24330	1	2	1	429	0.00643715
NAD+ synthase	GF1_03840	1	2	2	542	0.00641956
hypothetical protein	GF1_00770	3	2	1	682	0.00639092
hypothetical protein	GF1_19690	1	1	1	340	0.00629108
phosphoenolpyruvate-protein phosphotransferase	GF1_10000	3	1	1	597	0.00625803
hypothetical protein	GF1_02760	1	3	3	790	0.00610105
sigma-54-dependent Fis family transcriptional regulator	GF1_12080	1	2	1	455	0.00606931
ATP-dependent zinc metalloprotease FtsH	GF1_19810	2	1	2	606	0.00603196
hypothetical protein	GF1_15210	4	1	1	786	0.00576918
hypothetical protein	GF1_30000	2	1	1	515	0.00570389
hypothetical protein	GF1_27410	1	1	1	400	0.00534742
hypothetical protein	GF1_08650	1	3	1	634	0.0053377
hypothetical protein	GF1_08760	1	1	1	414	0.00516659
single-stranded-DNA-specific exonuclease RecJ	GF1_14580	2	1	1	582	0.00504726
pyruvate phosphate dikinase PEP/pyruvate binding subunit	GF1_10020	2	2	2	853	0.00501517
Na(+)/H(+) antiporter subunit D	GF1_04340	2	1	1	594	0.00494529
UDP-N-acetylmuramate:L-alanyl-gamma-D-glutamyl-me so-diaminopimelate ligase	GF1_06270	1	1	1	482	0.00443769
DEAD/DEAH box helicase	GF1_17070	4	3	4	2086	0.00380312
hypothetical protein	GF1_09310	1	1	2	808	0.00353568
DNA topoisomerase (ATP-hydrolyzing)	GF1_14670	1	1	1	612	0.00349505
hypothetical protein	GF1_17940	1	2	1	793	0.00348239
hypothetical protein	GF1_06290	1	2	1	1004	0.00275053
hypothetical protein	GF1_00450	1	1	1	805	0.0026571
DNA mismatch repair protein MutS	GF1_24970	1	1	1	888	0.00240875

## Sheet: Table_S11
							Sulfur compounds used for reduction
Supplementary Table 11. List of orthologs in 93 bacterial species and their physiological characteristics.
P, Psychrophilic; M, Mesophilic; T, Thermophilic; +, positive (orange); －, negative (gray); nr, not reported.
(G), disproportionation and weak growth (orange); D, disproportionation without growth (orange); G, disproportionation with growth (orange); (D), weak disproportionation, without growth (orange); ND, no disproportionation (gray).
Class	Accession number	Species	Isolation sourcea	Tempa	Disproportionationb			Electron acceptorsb				Orthologous group
					S2O32-	SO32-	S0	SO42-	S2O32-	SO32-	S0	Sat	AprAB	DsrAB/DsrC	DsrD	DsrE-1	YTD clusterb	Phs-type	Ttr-type
Clostridia	GCF_000620305.1	Desulfitibacter alkalitolerans DSM 16504T	Engineered product	M	nr	nr	nr	−	+	+	+	−	+	+	−	−	−	−	−
	GCF_000021925.1	Desulfitobacterium hafniense DCB-2T	Sewage sludge	M	nr	nr	nr	−	+	+	+	−	+	+	−	−	−	−	+
	GCF_900129935.1	Desulfosporosinus lacus DSM 15449T	Freshwater	M	ND	ND	ND	+	+	+	−	+	+	+	−	−	−	+	−
	GCF_000215085.1	Desulforamulus ruminis DSM 2154T	Host (mammals)	M	nr	nr	nr	+	nr	nr	nr	+	+	+	−	+	−	−	−
	GCF_000189755.2	Desulfotomaculum nigrificans DSM 574T	Freshwater	T	(D)	ND	nr	+	+	−	nr	+	+	+	−	+	−	+	−
	GCF_000711975.1	Desulfofalx alkaliphila DSM 12257T	Host (mammals)	T	ND	ND	nr	+	+	+	−	+	+	+	−	+	−	−	−
	GCF_000376385.1	Desulfurispora thermophila DSM 16022T	Wastewater	T	nr	nr	nr	+	+	+	+	+	+	+	−	+	−	+	−
	GCF_900101835.1	Peptococcus niger DSM 20475T	Host (human)	M	nr	nr	nr	−	−	+	nr	−	−	+	−	−	−	−	−
	GCF_000174415.1	Dethiobacter alkaliphilus AHT 1T	Soda lake	M	nr	nr	G	−	+	nr	+	−	+	−	−	−	−	−	−
Nitrospira	GCF_014701235.1	Dissulfurispira thermophila T55JT	Thermal spring	T	Gc	NDc	Gc	−c	−c	nr	nr	+	+	+	−	+	+	−	−
	GCF_001514535.1	Thermodesulfovibrio aggregans TGE-P1T	Anaerobic digester	T	nr	nr	nr	+	+	−	−	+	+	+	−	−	−	+	−
	GCF_000482825.1	Thermodesulfovibrio islandicus DSM 12570T	Thermal spring	T	nr	nr	nr	+	+	−	−	+	+	+	−	−	−	+	−
	GCF_000423865.1	Thermodesulfovibrio thiophilus DSM 17215T	Sewage sludge	T	nr	nr	nr	+	+	+	−	+	+	+	−	+	−	+	−
	GCF_000020985.1	Thermodesulfovibrio yellowstonii DSM 11347T	Thermal spring	T	nr	nr	nr	+	+	+	−	+	+	+	−	−	−	+	−
Deltaproteobacteria	GCF_000143965.1	Desulfarculus baarsii DSM 2075T	Terrestrial	M	nr	nr	nr	+	+	+	−	+	+	+	+	+	−	+	−
	GCA_001184205.1	Desulfocarbo indianensis SCBMT	Terrestrial	M	nr	nr	nr	+	+	−	−	+	+	+	+	−	−	+	−
	GCF_000931935.2	Dethiosulfatarculus sandiegensis SPRT	Marine	M	nr	nr	nr	−	+	−	nr	+	+	+	+	+	−	−	−
	GCF_900170035.1	‘Desulfamplus magnetovallimortis’ BW-1	Brackish	M	nr	nr	nr	+	+	−	−	+	+	+	+	−	−	+	−
	GCF_000429905.1	Desulfatibacillum aliphaticivorans DSM 15576T	Marine	M	ND	ND	nr	+	+	+	−	+	+	+	+	−	−	+	−
	GCF_000422285.1	Desulfatiglans anilini DSM 4660T	Marine	M	D	nr	nr	+	nr	+	−	+	+	+	+	−	+	−	−
	GCF_000429925.1	Desulfatirhabdium butyrativorans DSM 18734T	Anaerobic digester	M	ND	ND	nr	+	+	−	−	+	+	+	+	−	−	+	+
	GCF_001293685.1	Desulfatitalea tepidiphila S28bFT	Marine	M	nr	nr	nr	+	+	nr	nr	+	+	+	+	−	−	+	−
	GCF_000373985.1	Desulfobacter curvatus DSM 3379T	Marine	M	D	ND	nr	+	+	+	−	+	+	+	+	−	−	+	−
	GCF_000745975.1	Desulfobacter vibrioformis DSM 8776T	Oil reservoir	M	ND	ND	nr	+	+	+	nr	+	+	+	+	−	−	+	−
	GCF_000020365.1	Desulforapulum autotrophicum HRM2T	Marine	M	nr	nr	nr	+	+	−	−	+	+	+	+	−	−	−	−
	GCF_900105645.1	Desulfobacula phenolica DSM 3384T	Marine	M	nr	nr	nr	+	+	−	−	+	+	+	+	−	−	+	−
	GCF_002009335.2	Desulfococcus multivorans DSM 2059T	Sewage sludge	M	D	ND	nr	+	+	+	−	+	+	+	+	−	−	−	−
	GCF_900101345.1	Desulfoluna spongiiphila AA1T	Host (invertebrates)	M	nr	nr	nr	+	+	+	nr	+	+	+	+	+	−	−	+
	GCF_000426225.1	Desulforegula conservatrix Mb1PaT	Freshwater	M	nr	nr	nr	+	−	−	−	+	+	+	+	+	−	−	−
	GCF_001311845.1	Desulfosarcina cetonica JCM 12296T	Brackish	M	nr	nr	nr	+	+	nr	+	−	+(AprB)	+(DsrA,C)	+	−	+	−	+
	GCF_000420085.1	Desulfospira joergensenii DSM 10085T	Marine	M	nr	nr	nr	+	+	+	+	+	+	+	+	−	+	−	−
	GCF_000350545.1	Desulfotignum phosphitoxidans DSM 13687T	Marine	M	ND	nr	nr	+	+	+	−	+	+	+	+	−	−	+	−
	GCF_000186885.1	Desulfobulbus propionicus DSM 2032T	Freshwater	M	D	ND	(G)	+	+	+	−	+	+	+	+	+	+	+	+
	GCF_000429965.1	Desulfogranum mediterraneum DSM 13871T	Marine	M	ND*	ND*	nr	+	+	+	−	+	+	+	+	+	+	+	−
	GCF_000341395.1	Desulfocapsa sulfexigens DSM 10523T	Marine	M	G	G	G	−	+	+	+	+	+	+	+	+	+	+	−
	GCF_900130015.1	Desulfofustis glycolicus DSM 9705T	Marine	M	nr	nr	G	+	−	+	+	+	+	+	+	−	+	−	−
	GCF_900143695.1	Desulfopila aestuarii DSM 18488T	Brackish	M	nr	nr	nr	+	+	+	nr	+	+	+	+	−	+	−	−
	GCF_900104445.1	Desulforhopalus singaporensis DSM 12130T	Marine	M	ND*	G*	nr	+	+	+	nr	+	+	+	+	−	+	+	−
	GCF_000025945.1	Desulfotalea psychrophila LSv54T	Marine	P	ND	nr	ND	+	+	+	−	+	+	+	+	−	−	−	−
	GCF_000092205.1	Desulfurivibrio alkaliphilus AHT 2T	Soda lake	M	nr	nr	G	−	+	nr	+	+	+	+	+	−	+	−	−
	GCF_000024325.1	Desulfohalobium retbaense DSM5692T	Hypersaline lake	M	nr	nr	nr	+	+	+	+	+	+	+	+	−	−	−	−
	GCF_000174435.1	Desulfonatronospira thiodismutans ASO3-1T	Soda lake	M	G	G	nr	+	+	+	+*	+	+	+	+	−	+	+	−
	GCF_000686525.1	Desulfonatronovibrio hydrogenovorans DSM 9292T	Soda lake	M	D*	nr	nr	+	+	+	−	+	+	+	+	−	+	−	−
	GCF_000934755.1	Desulfonatronovibrio magnus AHT22T	Soda lake	M	G	G	nr	+	+	+	+*	+	+	+	+	−	+	−	−
	GCF_900104045.1	Desulfonauticus submarinus DSM 15269T	Hydrothermal vent	T	nr	nr	nr	+	+	+	+	+	+	+	+	−	−	−	−
	GCF_000620765.1	Desulfovermiculus halophilus DSM 18834T	Oil reservoir	M	nr	nr	nr	+	+	+	+	+	+	+	+	−	−	+	−
	GCF_900114595.1	Desulfomicrobium norvegicum DSM 1741T	Marine	M	nr	nr	nr	+	+	+	+	+	+	+	+	+	−	+	−
	GCF_001748225.1	Desulfoplanes formicivorans Pf12BT	Brackish	T	nr	nr	nr	+	+	+	nr	+	+	+	+	+	−	−	−
	GCF_000934745.1	Desulfonatronum thioautotrophicum ASO4-1T	Soda lake	M	G	G	nr	+	+	+	+*	+	+	+	+	−	+	−	−
	GCF_000717475.1	Desulfonatronum thiodismutans MLF-1T	Soda lake	M	G	G	nr	+	+	+	−	+	+	+	+	−	−	−	−
	GCF_900104215.1	Desulfonatronum thiosulfatophilum ASO4-2T	Soda lake	M	G	G	nr	+	+	+	+*	+	+	+	+	−	−	−	−
	GCF_000519125.1	Desulfocurvus vexinensis DSM 17965T	brackish	M	nr	nr	nr	+	+	+	−	+	+	+	+	−	−	−	−
	GCF_001311825.1	‘Desulfovibrio brasiliensis’ JCM 12178	Hypersaline lake	M	G	nr	nr	+	+	+	+	+	+(AprB)	+	+	−	−	−	−
	GCF_000430005.1	Desulfovibrio cuneatus DSM 11391T	Freshwater	M	ND	(G)*	nr	+	+	+	+*	+	+	+	+	+	−	+	−
	GCF_000420485.1	Paucidesulfovibrio longus DSM 6739T	Oil reservoir	M	ND	G	nr	+	+	+	+	+	+	+	+	−	−	+	−
	GCF_000422565.1	Desulfovibrio aminophilus DSM 12254T	Wastewater treatment plant	M	G	G	nr	+	+	+	−	+	+	+	+	−	−	+	−
	GCF_900188225.1	Humidesulfovibrio mexicanus DSM 13116T	Anaerobic digester	M	D*	D*	nr	+	+	+	+	+	+	+	+	−	−	+	+
	GCF_000375485.1	Desulfovibrio oxyclinae DSM 11498T	Hypersaline lake	M	G	G	nr	+	+	+	+	+	+	+	+	−	−	−	−
	GCF_000420465.1	Desulfovibrio desulfuricans DSM 642T	Engineered product	M	NDd	NDd	nr	+d	+d	+d	−d	+	+	+	+	+	−(this study)	+	−
	GCF_900143255.1	Desulfovibrio litoralis DSM 11393T	Freshwater	M	ND	ND	nr	+	+	+	+	+	+	+	+	+	−	−	−
	GCF_000195755.1	Desulfovibrio vulgaris subsp. vulgaris str. Hildenborough	Terrestrial	M	ND	ND	nr	+	+	nr	nr	+	+	+	+	+	−	+	−
	GCF_900129975.1	Halodesulfovibrio marinisediminis DSM 17456T	Marine	M	ND	nr	nr	+	+	+	−	+	+	+	+	+	−	−	−
	GCF_004365595.1	Pseudodesulfovibrio indicus DSM 101483T	Hydrothermal vent	M	nr	nr	nr	+	+	+	−	+	+	+	+	−	−	+	−
	GCA_000517565.1	Desulfurella acetivorans A63T	Thermal spring	T	nr	nr	G	−	−	−	+	−	−	+	−	+	−	−	−
	GCF_002119425.1	Desulfurella amilsii TR1T	Freshwater	T	nr	nr	G	−	+	−	+	−	−	+	−	+	−	−	+
	GCF_000194135.1	Hippea maritima DSM 10411T	Hydrothermal vent	T	nr	nr	nr	−	−	−	+	−	−	−	−	−	−	−	−
	GCF_000167355.1	Desulfuromonas acetoxidans DSM 684T	Marine	M	ND	ND	nr	−	−	−	+	−	−	−	−	−	−	−	−
	GCF_900107645.1	Desulfuromusa kysingii DSM 7343T	Marine	M	nr	nr	nr	−	−	−	+	−	−	−	−	−	−	−	+
	GCF_900142125.1	Malonomonas rubra DSM 5091T	Marine	M	nr	nr	nr	−	−	−	+	−	−	−	−	−	−	−	−
	GCF_000012885.1	Syntrophotalea carbinolica DSM 2380T	Activated sludge	M	nr	nr	nr	−	−	−	+	−	−	−	−	−	−	−	−
	GCF_000827125.1	Geoalkalibacter subterraneus Red1T	Oil reservoir	M	nr	nr	nr	−	−	−	+	−	−	−	−	−	−	−	+
	GCF_000007985.2	Geobacter sulfurreducens PCAT	Terrestrial	M	nr	nr	nr	−	−	−	+	−	−	−	−	−	−	−	−					−
	GCF_000384395.1	Geopsychrobacter electrodiphilus DSM 16401T	Engineered product	P	nr	nr	nr	−	−	−	+	−	−	−	−	−	−	−	−
	GCF_001687335.1	Dissulfuribacter thermophilus S69T	Hydrothermal vent	T	G	G	G	−	nr	nr	nr	+	+	+	+	+	+	+	+
	GCF_000195295.1	Desulfobacca acetoxidans DSM 11109T	Activated sludge	M	nr	nr	nr	+	+	+	−	+	+	+	−	−	−	−	−
	GCF_000266945.1	Desulfomonile tiedjei DSM 6799T	Sewage sludge	M	G	nr	nr	+	+	+	−	+	+	+	+	+	−	+	+
	GCF_900129305.1	Desulfacinum infernum DSM 9756T	Oil reservoir	T	nr	nr	nr	+	+	+	−	+	+	+	+	−	−	+	+
	GCF_000014965.1	Syntrophobacter fumaroxidans MPOBT	Activated sludge	M	nr	nr	nr	+	+	nr	nr	+	+	+	+	−	−	+	−
	GCF_900114975.1	Thermodesulforhabdus norvegica DSM 9990T	Oil reservoir	T	nr	nr	nr	+	−	+	−	+	+	+	+	−	−	+	−
	AP024233	Desulfolithobacter dissulfuricans GF1T	Hydrothermal vent	M	G	ND	G	+	+	+	−	+	+	+	+	+	+ (this study)	+	+
	GCF_022026155.1	Dissulfurimicrobium hydrothermale Sh68T	Thermal spring	T	Ge	Ge	Ge	−e	nr	nr	nr	+	+	+	+	+	+e	+	+
Thermodesulfobacteria	GCF_001548275.1	Caldimicrobium thiodismutans TF1T	Thermal spring	T	G	G	G	−	−	nr	nr	+	+	+	+	+	+	+	+
	GCF_000421585.1	Thermodesulfatator atlanticus DSM 21156T	Hydrothermal vent	T	nr	nr	nr	+	−	−	−	+	+	+	+	+	+	+	−
	GCF_000217795.1	Thermodesulfatator indicus DSM 15286T	Hydrothermal vent	T	nr	nr	nr	+	−	−	−	+	+	+	+	+	+	+	−
	GCF_001642325.1	Thermodesulfatator autotrophicus S606T	Hydrothermal vent	T	nr	nr	nr	+	−	−	−	+	+	+	+	+	+	+	−
	GCF_000734015.1	Thermodesulfobacterium commune DSM 2178T	Thermal spring	T	nr	nr	nr	+	+	nr	nr	+	+	+	+	+	−	+	−
	GCF_000215975.1	‘Thermodesulfobacterium geofontis’ OPF15	Thermal spring	T	nr	nr	nr	+	+	−	+	+	+	+	+	+	−	+	−
	GCF_000423845.1	Thermodesulfobacterium hveragerdense DSM 12571T	Thermal spring	T	nr	nr	nr	+	+	+	−	+	+	+	+	+	−	+	−
	GCF_000746255.1	Thermodesulfobacterium hydrogeniphilum DSM 14290T	Hydrothermal vent	T	nr	nr	nr	+	−	−	−	+	+	+	+	+	−	−	−
	GCF_000421605.1	Thermodesulfobacterium thermophilum DSM 1276T	Oil reservoir	T	nr	nr	nr	+	+	+	nr	+	+	+	+	+	−	+	−
	GCF_001652585.1	Thermosulfurimonas dismutans S95T	Hydrothermal vent	T	G	G	G	−	nr	nr	nr	+	+	+	+	+	+	−	+h
	GCF_012317585.1	Thermosulfurimonas marina SU872T	Hydrothermal vent	T	Gf	Gf	Gf	−f	−f	nr	nr	+	+	+	+	+	+ (this study)	−	+h
	GCF_011207455.1	Thermosulfuriphilus ammonigenes ST65T	Hydrothermal vent	T	Gg	Gg	Gg	−g	−g	−g	−g	+	+	+	+	+	+ (this study)	+	+h
aData from Bacterial Diversity Metadatabase BacDive (https://bacdive.dsmz.de) with manual curation
bData from Umezawa et al., 2020 (Data with footnotes are indicated by an asterisk(*))
cData from Umezawa et al., 2021
dData from Bak and Pfennig, 1987, Galushko and Kuever, 2019
eData from Slobodkin et al., 2016, Yvenou et al., 2022
fData from Frolova et al., 2018
gData from Slobodkina et al., 2017			−c
hTtrA and TtrBC are distantly encoded in the genome

## Sheet: TableS_12
Supplementary Table 12. Locus tags of genes corresponding to tetrathionate reductase-type protein found in orthology analysis.
Each line contains a locus tag set for a single tetrathionate reductase-type protein. When a single strain has multiple sets, they are listed on separate lines. －, not found.
Species	Protein ID_TtrA	Locus tag_TtrA	Protein ID_TtrB	Locus tag_TtrB	Protein ID_TtrC	Locus tag_TtrC
Desulfitobacterium hafniense DCB-2T	WP_015943269.1	DHAF_RS06010	WP_015943267.1	DHAF_RS06000	WP_015943268.1	DHAF_RS06005
Desulfitobacterium hafniense DCB-2T	WP_015945462.1	DHAF_RS23845	WP_015945460.1	DHAF_RS23835	WP_005815490.1	DHAF_RS23830
Desulfatirhabdium butyrativorans DSM 18734T	WP_035257126.1	G492_RS0107170	WP_084503095.1	G492_RS0107160	WP_028324086.1	G492_RS0107165
Desulfoluna spongiiphila AA1T	WP_092211366.1	BLQ12_RS14395	WP_175469805.1	BLQ12_RS14390	−	−
Desulfosarcina cetonica JCM 12296T	WP_054701677.1	JCM12296_RS32075	WP_157068092.1	JCM12296_RS32080	−	−
Desulfobulbus propionicus DSM 2032T	WP_015723985.1	DESPR_RS06355	WP_015723986.1	DESPR_RS06360	−	−
Humidesulfovibrio mexicanus DSM 13116T	WP_089275325.1	CHB73_RS14500	WP_235641620.1	CHB73_RS14490	WP_089275324.1	CHB73_RS14495
Desulfurella amilsii TR1T	WP_086034033.1	DESAMIL20_RS06700	WP_204218579.1	DESAMIL20_RS06690	WP_086034032.1	DESAMIL20_RS06695
Desulfuromusa kysingii DSM 7343T	WP_092348090.1	BLU87_RS10805	WP_092348084.1,	BLU87_RS10795	WP_092348087.1	BLU87_RS10800
Desulfuromusa kysingii DSM 7343T	WP_092350296.1	BLU87_RS15035	WP_092350294.1	BLU87_RS15030	−	−
Desulfuromusa kysingii DSM 7343T	WP_092350558.1	BLU87_RS15680	WP_245706650.1	BLU87_RS15690	WP_092350560.1	BLU87_RS15685
Desulfuromusa kysingii DSM 7343T	WP_217637478.1	BLU87_RS09875	WP_092347548.1	BLU87_RS09865	−	−
Geoalkalibacter subterraneus Red1T	WP_040200528.1	GSUB_RS09700	WP_040200530.1	GSUB_RS09710	WP_040200529.1	GSUB_RS09705
Dissulfuribacter thermophilus S69T	WP_067617696.1	DBT_RS05850	WP_067617702.1	DBT_RS05860	WP_067617699.1	DBT_RS05855
Dissulfuribacter thermophilus S69T	WP_244155305.1	DBT_RS03850	WP_083186604.1	DBT_RS03855	−	−
Desulfomonile tiedjei DSM 6799T	WP_014813068.1	DESTI_RS26680	WP_014813070.1	DESTI_RS26690	WP_014813069.1	DESTI_RS26685
Desulfacinum infernum DSM 9756T	WP_073042079.1	BUB04_RS17995	WP_245795235.1	BUB04_RS18005	WP_073042081.1	BUB04_RS18000
Dissulfurimicrobium hydrothermale Sh68T	WP_237887655.1	LGS26_RS05355	WP_237887651.1	LGS26_RS05345	WP_237887653.1	LGS26_RS05350
Caldimicrobium thiodismutans TF1T	WP_068515226.1	THC_RS06850	WP_068515224.1	THC_RS06845	−	−
Thermosulfurimonas dismutans S95T	WP_068668661.1	TDIS_RS01830	WP_068669169.1	TDIS_RS03035	WP_068669167.1	TDIS_RS03030
Thermosulfurimonas marina SU872T	WP_168719758.1	FVE67_RS06180	WP_210534632.1	FVE67_RS02245	WP_168719050.1	FVE67_RS02240
Thermosulfuriphilus ammonigenes ST65T	WP_166031246.1	G4V39_RS01495	WP_166032692.1	G4V39_RS09425	WP_166032691.1	G4V39_RS09420

## Sheet: TableS_13
Supplementary Table 13. Locus tags of genes belonging to the YTD gene cluster.
Species	Protein ID_YedE	Locus tag_YedE	Protein ID_TusA	Locus tag_TusA	Protein ID_DsrE-2	Locus tag_DsrE-2	Protein ID_Chp2	Locus tag_Chp2	Protein ID_Chp1	Locus tag_Chp1
Thermosulfurimonas marina SU872T	WP_246167837.1	FVE67_RS04755	WP_168719494.1	FVE67_RS04750	WP_168719493.1	FVE67_RS04745	WP_168719492.1	FVE67_RS04740	WP_168719491.1	FVE67_RS04735
Thermosulfuriphilus ammonigenes ST65T	WP_166032670.1	G4V39_RS09305	WP_166032671.1	G4V39_RS09310	WP_220126117.1	G4V39_RS09315	WP_166032672.1	G4V39_RS09320	WP_166032673.1	G4V39_RS09325

[truncated: 1 more sheets: TableS_14]
